# Supplementary material for: Computational identification of the selenocysteine tRNA (tRNASec) in genomes
Source: PLoS Comput Biol. 2017 Feb 13;13(2):e1005383. doi: 10.1371/journal.pcbi.1005383 (PMC5330540; doi:10.1371/journal.pcbi.1005383)
Supplement: S1 File — The file S1_File.tar contains the three alignments (eukaryota.stk, bacteria.stk and archaea.stk), the tRNAsec_db.stk file (the concatenation of the three alignments), and the tRNAsec_db.cm file (the infernal cmbuild model). tRNAsec_db.cm was generated with infernal 1.1.1 using the following parameters: “cmbuild --hand tRNAsec_db.cm tRNAsec_db.stk” and “cmcalibrate tRNAsec_db.cm”. (TAR) [file pcbi.1005383.s010.tar › archaea.stk]

# STOCKHOLM 1.0
#=GF ID archaea

Methanotorris_formicicus_Mc-S-70.atRNAsec.2                  GGCGCAGGGUGCUGGGCUUGGUAGCCCAGGGCGGACUUCAGAUCCGUCGAGUUCCAU.gGGAACUCGGGGUUCGAUUCCCCCCCU.GCGCC
Methanococcus_voltae_A3.atRNAsec.2                           GGCACGGGGUGCUGGACUUGGUAGUUCAGGGCGGACUUCAGAUCCGUCGAGUUCCAU.gGGAAUUCGGGGUUCGAUUCCCCCCCU.AUGCC
Methanococcus_maripaludis_C7.atRNAsec.2                      GGCACGGGGUGCUUAUCUUGGUAGAUGAGGGCGGACUUCAGAUCCGUCGAGUUCCGU.uGGAAUUCGGGGUUCGAUUCCCCCCCU.GCGCC
Methanothermococcus_thermolithotrophicus_DSM_2095.atRNAsec.2 GGCGCGGGGUGCUGGGCUUGGUAGCUCAGGGCGGACUUCAGAUCCGUCGAGUUCCGU.cGGAACUCGGGGUUCGAUUCCCCCCCU.GCGCC
Methanococcus_maripaludis_C5.atRNAsec.2                      GGCACGGGGUGCUUAUCUUGGUAGAUGAGGGCGGACUUCAGAUCCGUCGAGUUCCGU.cGGAAUUCGGGGUUCGAUUCCCCCCCU.GCGCC
Methanococcus_aeolicus_Nankai-3.atRNAsec.4                   GGCACGGGGUGCUGUAUCUGGUGAUACAGGGCGGACUUCAGAUCCGUCAAGUUCGAU..UGAACUCGGGGUUCGAUUCCCCCCCG.GUGCC
Methanocaldococcus_sp_JH146.atRNAsec.3                       GGCGCGGGGUACCGGGCUUGGUAGCCCGGGGCGGACUUCAGAUCCGUCGAGGGCGAA..UGCCCUCGGGGUUCGAUUCCCCCCCU.GCGCC
Methanocaldococcus_infernus_ME.atRNAsec.3                    GGCGCGGGGUACCGGGCUUGGUAGCCCGGGGCGGACUUCAGAUCCGUCGAGGGCGAU..GGCCCUCGGGGUUCGAUUCCCCCCCC.GCGCC
Methanocaldococcus_fervens_AG86.atRNAsec.3                   GGCGCGGGGUACCGGGCUUGGUAGCCCGGGGCGGACUUCAGAUCCGUCGAGGGCGGA..UGCCCUCGGGGUUCGAUUCCCCCCCU.GCGCC
Methanocaldococcus_villosus_KIN24-T80.atRNAsec.2             GGCGCGGGGUACCGGGCUUGGUAGCCCGGGGCGGACUUCAGAUCCGUCGAGGGCAUU..UGCCCUCGGGGUUCGAUUCCCCCCCC.GCGCC
Methanocaldococcus_jannaschii_DSM_2661.atRNAsec.3            GGCGCGGGGUACCGGGCUUGGUAGCCCGGGGCGGACUUCAGAUCCGUCGAGGGCGAG..AGCCCUCGGGGUUCGAUUCCCCCCCU.GCGCC
Methanotorris_igneus_Kol_5.atRNAsec.2                        GGCGCAGGGUACUGGGCUUGGUAGCCCAGGGCGGACUUCAGAUCCGUCGAGUUCCGUugGGAACUCGGGGUUCGAUUCCCCCCCU.GCGCC
Methanocaldococcus_vulcanius_M7.atRNAsec.3                   GGCGCGGGGUGCCGGGCUUGGUAGCCCGGGGCGGACUUCAGAUCCGUCGAGGGCGAG..AGCCCUCGGGGUUCGAUUCCCCCCCU.GCGCC
Methanothermococcus_okinawensis_IH1.atRNAsec.2               GGCGCGGGGUGCUGUGUCUGGUGACACAGGGCGGACUUCAGAUCCGUCAAGUUCGUU..UGAACUCGGGGUUCGAUUCCCCCCCCaGCGCC
Methanopyrus_kandleri_AV19.atRNAsec.2                        GGCCGCCGCCACCGGGG.UGGU.CCCCGGGCCGGACUUCAGAUCCGGCGCGCCCCGAguGGGGCGCGGGGUUCAAUUCCCCGCGG.CGGCC
#=GC SS_cons                                                 (((((((((,,(((((((....)))))))((((((.......))))))(((((((....)))))))((((.......)))))))).)))))
#=GC RF                                                      AAAAAAAAA,,DDDDDDD====DDDDDDDCCCCCC==acd==CCCCCCVVVVVVV====VVVVVVVTTTT=======TTTTAAAA.AAAAA

//
