# Supplementary material for: Computational identification of the selenocysteine tRNA (tRNASec) in genomes
Source: PLoS Comput Biol. 2017 Feb 13;13(2):e1005383. doi: 10.1371/journal.pcbi.1005383 (PMC5330540; doi:10.1371/journal.pcbi.1005383)
Supplement: S1 File — The file S1_File.tar contains the three alignments (eukaryota.stk, bacteria.stk and archaea.stk), the tRNAsec_db.stk file (the concatenation of the three alignments), and the tRNAsec_db.cm file (the infernal cmbuild model). tRNAsec_db.cm was generated with infernal 1.1.1 using the following parameters: “cmbuild --hand tRNAsec_db.cm tRNAsec_db.stk” and “cmcalibrate tRNAsec_db.cm”. (TAR) [file pcbi.1005383.s010.tar › eukaryota.stk]

# STOCKHOLM 1.0
#=GF ID eukaryota

AACN010028907.1_1646-1731      GCCCGGAUGAUCCU.CAGUGGU.CUGGGGUGCAGGCUUCAAACCUGUAGCUGUCU.AGC.GACAGAGUGGUUCAAUUCC.ACCUUUCGGGC
CABV01000730.1_38379-38294     GCCCAGAUGAGCUU.CGGUGGU.CCGGGGCGCAGGCUUCAAACCUGUGGGCGGGG.AGA.CUCGCAGUGGUUCGAUUCC.ACCUUCUAGGC
ADIC01000816.1_77944-78029     GCCGGAAUGACCCC.AGGGGGU.CCUGGGCGCGGACUUCAAAUCCGUGGAGGCUC.AAC.GGCCUAGAGGUUCAACUCC.UCCUUACCGGC
ACKM01001359.1_9032-8947       GCCCGAAUGAUCUC.CGGUGGU.CCGGUGUGCAGGCUUCAAACCUGUAGGCGAUU.AGC.GUCGCAGUGGUUCGAUUCC.ACCUUUCGGGU
AAWT01038475.1_41096-41181     GCUGGGAUGAGCCU.CGGCGGU.CCGGGGUGCAGGCUUCAAACAUGUAGUCGGUU.GAC.ACCGAAGUGGUUCGAUUCC.ACCUUUCCAGC
AY609094.1_307-392             GCCCGGAUGAUCCU.CAGUGGU.CUGGGGUGCAGGCUUCAAACCUGUAGCUGUCU.AGC.GACAGNGUGGUUCAAUUCC.ACCUUUCGGGC
EF368044.1_401-486             GCCCGGAUGACCCU.CAGUGGU.CUGGGGUGCAGGCUUCAAACCUGUAGCUGUCU.AGC.GACAGAGUGGUUCAAUUCC.ACCUUGCGGGC
ACER01000344.1_149853-149938   GCGGGGAUGAGUUU.GGCUGGU.GCUGAAUGCAGCCUUCAAAGCUGUAGCUACUG.UUC.GGUAGAGAGGAUCGAUUCC.UCCUUUCCCGC
AGKD01045703.1_9410-9325       GUCCAGAUGAGCAU.CGGUGGU.CCGAGGUGCAGGCUUCAAACCUGUAGCUGCUU.AGC.GGCAGAGUGGUUCAAUUCC.ACCUUUCGGGC
ABRM01001664.1_22676-22591     GCCUCGAUGAUCUU.CGGUGGU.CCGGAGUGCGGGCUUCAAACCCGUAGCCGAUG.AGA.GUCGGAGUGGUUCAAUUCC.ACCUUUGGGGC
AAWT01038475.1_479-564         GCUGGGAUGAGCCU.CGGCGGU.CCGGGGUGCAGGCUUCAAACCUGUAGUCGGUU.GAC.ACCAAAGUGGUUCGAUUCC.AACUUUCCAGC
EF368039.1_370-455             GCCGGGAUGACCCU.CAGUGGU.CUGGAGCGCAGGCUUCAAACCUGUAGCUGUCU.AGC.GACAGAGUGGUUCAAUUCC.ACCUUCCGGGC
ABQO010153027.1_439-524        ACCCGGAUGACCCU.CAGUGGU.CUGGGGUGCAGGCUUCAAACCUGUAGCUGUCU.AGC.GACAGAGUGGUUCAAUUCC.ACCUUCCGGGC
AFYH01061150.1_1074-989        GCCUGGAUGAUCUU.CAGUGGU.CUGGAGUGCAGGCUUCAAACCUGUAGCUGUUU.AGC.AACAGAGUGGUUCAAUUCC.ACCUUCUAGGC
ABAV01012242.1_1397-1312       GCGCGGAUGAUCUU.CACUGGU.GUGGAGUGCGGGCUUCAAACCCGUAGCCGAUU.AGC.GUCGGAGUGGUUCAAUUCC.ACCUUCUGCGC
AADE01000308.1_50774-50689     GCCUCACUGAGCUU.CGGUGGU.CCGGGGUGCGGACUUCAAAUCCGUAGUCGAUU.AGC.GUCGAAGUGGUUCGAUUCC.ACCUGUGGGGC
AEYA01000950.1_31436-31521     GCUGGGAUGAGCUC.GUCUGGU.GGCGGGCGUAGCCUUCAAAGCUAUGGACGCAG.AGA.UGCGUAGGGGUUCAAUUCC.UCCUUCCUAGC
AGCP01016315.1_2457-2542       GCCGGGCUGAUCUU.GGGUGGU.CCUGAGGGCAGACUUCAAAUCUGUGGACGAGG.AGA.CUCGUAGUGGUUCGAUUCC.ACCUGACCGGC
AF033379.1_1-86                CCCCGGAUGAUCUC.CAGUGGU.CUGGGGUGCAGGCUUCAAACCUGUAGCUGUUU.AGC.GACAGAGUGGUUCAUUUCC.ACCUUUCGGGC
AAQA01000184.1_31070-31155     GCCUGGAUGAAUCU.CGGUGGU.CCGGGAUGCAGGCUUCAAACCUGUAGCCGUCU.AGC.GACGGAGUGGUUCGAUUCC.GCCUUCCGGGU
AEUI01001665.1_6708-6793       GCCCGGGUGAUCCU.CGGUGGU.CCGGGGUGCAGGCUUCAAACCUGCGGCCGUUU.AGC.GACGGAGUGGUUCGAUUCC.ACCUCCUGGGU
CABU01001615.1_94373-94458     GCAAGGAUGACCUU.CGCUGGU.GCGGAGUGCGGAUUUCAAACCCGUAGGCGAUU.AGC.GUCGCAGCAGUUCGAUUCU.GCCUUCCCUGC
AFSB01041911.1_1047-1132       GCCCGGAUGAUCCU.CAGUGGU.CUGGGGUGCAGGCUUCAAACCUGUAGCUGUCU.GGC.GACAGAGUGGUUCAAUUCC.ACCUUCCGGGC
ABEG02004188.1_31590-31675     GCCCGAAUGAACCG.UGGCGGU.CUGCGGUGCAGGCUUCAAACCUGUGGGCGGUU.AGC.GCCGCAGUGGUUCGACUCC.ACCUUUCGGGU
AABR05006122.1_86765-86850     GCCCGGAUGAUCCU.CAGUGGU.CUGGGGUGCAGGCUUCAAACCUGUAGCUGUUU.AGC.GACAGAGUGGUUCAAUUCC.ACCUUUCGGGC
AFPQ01006172.1_264771-264856   GCCCCACUGAGCUU.CGGUGGU.CCGGGGUGCGGACUUCAAAUCCGUAGUUGAUU.AGC.GUCGAAGUGGUUCGAUUCC.ACCUGGGGGGC
EF368041.1_348-433             GCUCGGAUGAUCCU.CAGUGGU.CUGGGGUGCAGGCUUCAAACCUGUAGCUGUCU.AGC.GACAGAGUGGUUCAAUUCC.ACCUUCCGGGC
AAWT01054023.1_1475-1390       GCUGGGAUGAGCCU.CGCUGGU.CCGGGGUGCAGGCUUCAAACCUGUAGUCGGUU.GAC.ACCGAAGUGGUUCGAUUCC.ACCUUUCCAGC
AAGJ04146133.1_1305-1220       GCCCGGAUGAGCUU.CACUGGU.GUGGUGUGCAGGCUUCAAACCUGUAGCUGUCU.AGC.GACAGAGUGGUUCGAUUCC.ACCUUUCGGGC
ABKE01001630.1_15139-15224     GCCAGGAUGAACUC.CGGUGGU.CCGGGGUGCGGGCUUCAAACCCGUAGGCGUCU.AGC.GGCGCAGUGGUUCGAUUCC.ACCUUCCUGGU
AANH01003009.1_14493-14408     GCCCGGAUGAGCCU.CGGUGGU.CCGGGGUGCAGGCUUCAAACCUGUAGCUGCUU.AGC.GGCAGAGUGGUUCAAUUCC.ACCUUUCGGGC
ABWE01000913.1_16995-17080     GCAGGUGUGAUCUU.GGCUGGU.GCUGAGUGCAGACUUCAAAUCUGUAGGCCAUU.CGA.UUGGCAGGAGUUCGAUUCU.CCCUCGCCUGC
AFPP01031090.1_230415-230500   GCCCAACUGAGCUU.CGGUGGU.CCGGGGUGCGGACUUCAAAUCCGUAGUCGAUU.AGC.GUCGAAGUGGUUCGAUUCC.ACCUGGUGGGC
ABKE01011694.1_1037-952        GCCAGGAUGAACUU.CGGUGGU.CCGGGGUGCGGGCUUCAAACCCGUAGGCGCUU.AGC.GGCGCAGUGGUUCGAUUCC.ACCUUCCUGGU
AADN03003000.1_193071-193156   GCCCGGAUGACCCU.CAGUGGU.CUGGGGUGCAGGCUUCAAACCUGUAGCUGUCU.AGC.GACAGAGUGGUUCAAUUCC.ACCUUUCGGGC
ACUQ01004972.1_27351-27266     GCUCGGAUGAGCUU.CACUGGU.GUGGUGUGCAGGCUUCAGACCUGUAGGUGAUU.AGC.GUCACAGUGGUUCGAUUCC.ACCUUCCGAGC
ACJI01001354.1_65653-65568     GCAGAGAUGAUCCU.CACUGGU.GUGGGGUGCCGACUUCAAAUCGGUAGGGGCAG.AGA.UGCCCAGUCGUUCGAUUCG.ACCUUCACUGC
AATU01000082.1_119650-119565   GCAGGUGUGAUCUU.GGCUGGU.GCUAAGUGCAGACUUCAAAUCUGUAGGCCAUU.CGC.UUGGCAGGAGUUCAAUUCU.CCCUCGCUUGC
AFFD01006434.1_60385-60470     GCCCCACUGAACCU.CGGUGGU.CCGGGGUGCGGACUUCAAAUCCGUAGUCGAUU.AGC.GUCGAAGUGGUUCGAUUCC.ACCUGGGGGGC
BACK01036147.1_2437-2522       GCGCGGAUGAGCUU.CACUGGU.GUGGAGUGCAGGCUUCAAACCUGUAGCCGAUU.AGC.GUCGGAGCGGUUCAAUUCC.GCCUUCUGCGC
ABKQ02010799.1_5056-4971       GCCCAGUCGAACUU.CGGUGGU.CUGGAGUGCAGACUUCAAAUCUGUAGUCGAUU.AGC.GUCGAAGUGGUUCGAUUCC.ACCUACUGGGC
AAXJ01000126.1_3291-3206       GCACUGGUGACCCG.GGCUGGU.GCUCGGUCAGGACUUCAAAUCCUGGGGCGUCG.GGA.GGCGCAGGCGUUCGAUUCG.CCCUCCGGUGC
BADR02001994.1_17447-17362     GCCGGGAUGAACCU.CGGUGGU.CCGGGGUGCAGGCUUCAAACCUGUAGCCGGUU.GAC.GCCGGAGCGGUUCGAUUCC.GCCUUCUCGGC
ABEP02032885.1_41461-41376     GUCCGGAUGAACCU.CGGUGGU.CCGGGGUGCAGGCUUCAAACCUGUAGCCGACU.AGC.GUCGGAGCGGUUCAAUUCC.GCCUUCCGGGC
CABF01018097.1_2651-2566       GCCAGGAUGAACCU.CGGUGGU.CCGGGGUGCAGGCUUCAAACCUGCAGCCGACU.GGC.GUCGGAGUGGUUCGAUUCC.GCCUUCCUGGC
AFSB01041906.1_6934-7019       GCCCGGAUGAUCCU.CAGUGGU.CUGGGGUGCAGGCUUCAAACCUGUAGCUGUCU.GGU.GACAGAGUGGUUCAAUUCC.CCCUUCUGUGU
ADMH01000278.1_5180-5095       GCCCAGUUGAGCUG.CGGUGGU.CCGUGGUGCAGGCUUCAAACCUGUAGUCGAUU.AGC.GUCGAAGUGGUUCGAUUCC.ACCUACUGGGC
ACUQ01004973.1_7665-7580       GCUCGGAUGAGCUU.CACUGGU.GUGGUGUGCAGGCUUCAGACCUGUAGGUGAUU.AGC.GUCACAGUGGUUCGAUUCC.ACCUUCCAAGC
ABCN01002117.1_17273-17358     GCCGCUGUGACCUU.GGCUGGU.GCUGAGUGCGGUCUUCAAAACCGUAGAGGCCG.GGA.GGCCUAGUGGUUCAAUUCC.ACCUCGGCGGC
AGKD01020533.1_12703-12788     GCCCGGAUGAGCCU.CGGUGGU.CCGAGGUGCAGGCUUCAAACCUGUAGCUGCUU.AGC.GGCAGAGUGGUUCAAUUCC.ACCUUUCGGGC
ABGP01000229.1_75564-75479     GCCCGAAUGAGCUU.CACUGGU.GUGGGGUGCAGGCUUCAAACCUGUAGCCGAUU.AGC.GUCGGAGCGGUUCAAUUCC.GCCUUUCGGGC
AABU01002766.1_4318462-4318377 GCCCCACUGAACUU.CGGUGGU.CCGGGGUGCGGACUUCAAAUCCGUAGUCGAUU.UGC.GUCGAAGUGGUUCGAUUCC.ACCUGGGGGGC
AFSB01145204.1_6495-6410       GCCCGGAUGAUCCU.CAGUGGU.CUGGGGUGCAGGCUUCAAACCUGUAGCUGUUU.AGC.GACAGAGUGGUUCAAUUCC.ACCUUCCGGGC
AEHI01096282.1_1356-1441       GCCCGAAUGAUCCA.UGGCGGU.CUGUGGUGCAGGCUUCAAACCUGUAGGCGGUU.AGC.CCCGCAGUGGUUCGACUCC.ACCUUUCGGGU
AAEU02000426.1_27037-26952     GCCCCACUGAGCUU.CGGUGGU.CCGGGGUGCGGACUUCAAAUCCGUAGUCGAUU.AGC.GUCGAAGUGGUUCGAUUCC.ACCUGGGGGGC
AACT01020551.1_1125-1040       GCCUGGACGAUCCU.CAGUGGU.CUGGGGUGCAGGCUUCAAACCUGUAGCUGAUU.AAC.GUCAGAGUGGUUCGAUUCC.ACCUUCUAGGC
AAWT01038473.1_142-57          GCUGGGAUGAGCCU.CGGCGGU.GCGGGGUGCAGGCUUCAAACCUGUAGUUGGUU.GAC.ACCGAAGUGGUUCGAUUCC.ACCUUUCCAGC
ABLE03026274.1_5234-5149       GCCCGGAUGAACCA.UGGCGGU.CUGUGGUGCAGACUUCAAAUCUGUAGGUGGUU.AGC.GCCACAGUGGUUCGACUCC.ACCUUCCGGGU
ABJB010837025.1_97-12          GCCCAGACGAUCCA.CGGUGGU.CCGGGGUGCGGGCUUCAAACCCGUAGCUGACU.GAC.GUCAGAGUGGUUCGAUUCC.ACCUUCUGGGC
ACQM01105267.1_2643-2558       GCCCGGAUGAGCCU.CAGUGGU.CUGGAGUGCAGGCUUCAAACCUGUAGCCGAUU.AGC.GUCGGAGCGGUUCGAUUCC.GCCUUCUGGGC
ACQM01022289.1_197-112         GCCCGGAUGAGCCU.CAGUGGU.CUGGAGUGCAGGCUUCAAACCUGUAGCCGAUU.AAC.GUCGGAGCGGUUCGUUUCC.GCCUUCUGGGC
AFYH01243022.1_252-167         GCCCGGAUGAUCUU.CAGUGGU.CUGGAGUGCAGGCUUCAAACCUGUAGCUGUCU.AGC.GACAGAGUGGUUCAAUUCC.ACCUUUCGGGC
AY268554.1_1-86                GCCGCUGUGACCUU.GGCGGGU.GCUGAGUGCGGUCUUCAAAACCGUAGAGGCCG.GGA.GGCCUAGUGGUUCAUUUCC.ACCUCGGCGGC
CABG01000093.1_323322-323237   GCCGGGAUGAACCU.CGGUGGU.CCGGGGUGCAGGCUUCAAACCUGUAGCCGACU.AGC.AUCGGAGCGGUUCGAUUCC.GCCUUCCUGGC
AAXJ01000169.1_19834-19749     GCACUGGUGACCCG.GGCUGGU.GCUCGGUCAGGACUUCAAAUCCUGGGGCGUCG.GGA.GGCGCAGGCGUUCGAUUCG.CCCUCCGGGGC
AGKD01127977.1_4985-4900       GCCCGGAUGACCCU.CGGUGGU.CCGGGGUGCAGGCUUCAAACCUGUAGCUGCUU.AGC.GGCAGAGUGGUUCAAUUCC.ACCUUUCGGGC
AFSB01041913.1_9869-9784       GCCCGGAUGAUCCU.CAGUGGU.CUGGGGUGCAGGCUUCAAACCUGUAGCUGUCA.GGC.AACAGAGUGGUUCAAUUCC.ACCUUCCGGGC
ADBU01001362.1_8652-8567       GCCUGGAUGAAUCU.CGGUGGU.CCGAGAUGCAGGCUUCAAACCUGCAGCCGUCU.AGC.GACGGAGUGGUUCGAUUCC.GCCUUCUGGGU
AAQX01000019.1_7999-7914       GCAGGAGUGAUCUU.GGCUGGU.GCUGAGUGCAGACUUCAAAUCUGUAGGCCAUU.CGC.UUGGCAGGAGUUCGAUUCU.CCCUCGCCUGU
AAXJ01000169.1_18298-18213     GCACUGGUGAUCCG.GGCUGGU.GCUCGGUUAGGACUUCAAAUCCUGGGGCGUCG.GGA.GGCGCAGGCGUUCGAUUCG.CCCUCCGGUGC
CACX01002111.1_98525-98440     GCCGGAAUGAACUU.CGAUGGU.UCGGAGUGCAGGCUUCAAACCUGUAGACGCUU.AGC.GGCGUAAUGGUUCGAUUCC.AUCUUUCCGGU
AAZO01001342.1_5376-5461       GCCCGUUUGAUCCU.CGGUGGU.CCGGGGCGCAGGCUUCAAACCUGUGGCCGUCG.UGA.GACGGAGUGGUUCGAUUCC.ACCUGAUGGGC
AAWT01038475.1_10994-11079     GCUGGGAUGAGCCU.CGGUGGU.CCGGGGUGCAGGCUUCAAACCUGUAGUCGGUU.GAC.ACCGAAGUGGUUCGAUUCC.ACCUUUCCAGC
AAWU01024979.1_13817-13902     GCCCAGUUGAGCCU.CGGUGGU.CCGGGGUGCAGGCUUCAAACCUGUAGUCGAUU.AAC.GUCGAAGUGGUUCGAUUCC.ACCUACUGGGC
ADND01105487.1_24-109          GCCUAGAUGAGCUU.CGGUGGU.CCGGUGUGCAGGCUUCAAACCUGUAGCUGCUU.AAC.GGCAGAGUGGUUCGAUUCC.ACCCUCUGGGC
ABQO010153027.1_3524-3609      GCCCGGAUGACCCU.CAGUGGU.CUGGGGUGCAGGCUUCAAACCUGUAGCUGUCU.AGC.GACAGAGUGGUUCAAUUCC.ACCUUCCGGGC
CP001159.1_661481-661566       GUGAGAAUGAUCCC.GCCUGGU.GGUGGGUGCAGGCUUCAAACCUGUAGGGGCUU.AGC.GGCCCAGUGGUUCAAUUCC.ACCUUUCUCAC
ACQM01050993.1_319-404         GACCGGAUGAGCCU.CAGUGGU.CUGGAGUGCAGGCUUCAAACCUGUAGCCGAUU.AGC.GUCGGAGCGGUUCGAUUCC.GCCUUCUGGGC
ABJB010363978.1_14838-14923    GCCCAGACGAUCUC.CGGUGGU.CCGGGGUGCGGGCUUCAAACCCGUAGCUGAUU.GAC.GUCAGAGUGGUUCGAUUCC.ACCUUCUGGGC
AAPN01105525.1_13753-13838     GCCCGGAUGAGCCU.CAGUGGU.CUGGGGUGCAGGCUUCAAACCUGUAGCUGUCU.AGC.GACAGAGUGGUUCAAUUCC.ACCUUUCGGGC
AAGE02013594.1_35882-35967     GCCCAGUCGAGCCU.UGGUGGU.CCGGGGUGCAGGCUUCAAACCUGUAGUCGAUU.AGC.GUCGAAGUGGUUCGAUUCC.ACCUACUGGGC
EF368042.1_415-500             GCCCGGAUGAGCCU.CAGUGGU.CUGGGGUGCAGGCUUCAAACCUGUAGCUGUCU.AGC.GACAGAGUGGUUCAAUUCC.ACCUUCCGGGC
AGKD01063887.1_6044-5959       GCCCGGAUGAUCCU.CGGUGGU.CCGGGGUGCAGGCUUCAAACCUGUAGCUGCUU.AGC.GGCAGAGUGGUUCAAUUCC.ACCUUUCGGGC
FO081353.1_16579-16664         GCCCGGAUGAACCA.UGGCGGU.CUGUGGUGCAGACUUCAAAUCUGUAGGCGGUU.AGC.GCCGCAGUGGUUCGACUCC.ACCUUUCGGGU
AFFF01007814.1_258986-258901   GCCCCACUGAGCUU.UGGUGGU.CCAAGGUGCGGACUUCAAAUCCGUAGUCGAUU.AGC.GUCGAAGUGGUUCGAUUCC.ACCUGGGGGGC
EF368051.1_503-588             GCCCGGAUGACCCU.CAGUGGU.CUGGGGUGCGGGCUUCAAACCUGUAGCUGUCU.AGC.GACAGAGUGGUUCAAUUCC.ACCUUCCGGGC
EF368035.1_391-476             GCCCGGAUGACCCU.CAGUGGU.CUGGGGUGCAGGCUUCAAACCUGUAGCUGUCU.AGC.GACAGAGUGGCUCAAUUCC.ACCUUCCGGGC
ABEG02005632.1_17327-17412     GCCCGAAUGAACCG.UGGCGGU.CUGCGGUGCAGGCUUCAAACCUGUAGGCGGUU.AGC.GCCGCAGUGGUUCGACUCC.ACCUUUCGGGU
ACUQ01004973.1_1347-1262       GCUCGGAUGAGCUU.CACUGGU.GUGGUGUGCAGGCUUCAGACCUGUAGGUGAUU.AGC.GUCACAGUGAUUCGAUUCC.ACCUUCCGAGC
AAGH01022958.1_6775-6860       GCCCCACUGAGCUU.CGGUGGU.CCGGGGUGCGGACUUCAAAUCCGUAGUCGAUU.UGC.GUCGAAGUGGUUCGAUUCC.ACCUGGGGGGC
AEKS01002372.1_4864-4779       GCCCGAAUGAACCA.UGGCGGU.CUGUGGUGCAGACUUCAAAUCUGUAGGCGGUU.AGC.GCCGCAGUGGUUCGACUCC.ACCUUUCGGGU
ADDG01066381.1_398-483         GCCUGGCUGAACCC.CGGUGGU.CCGGGGUGCAGGCUUCAAACCUGUAGCUGGCU.AGG.GUCAGAGUGGUUCGAUUCC.ACCUGCCAGGC
ACQM01022289.1_7205-7120       GCCCGGAUGAGCCU.CAGUGGU.CUGGAGUGUAGGCUUCAAACCUGUAGCCGAUU.AAC.GUCGGAGCGGUUCGAUUCC.GCCUUCUGGGC
AAPT01020758.1_55396-55311     GCCCCACUGAGCUU.CGGUGGU.CCGGGGUGCGGACUUCAAAUCCGUAGUCGAUU.AAC.GUCGAAGUGGUUCGAUUCC.ACCUGGGGGGC
ABQD01000069.1_234325-234240   GUGUGCAUGAUCUU.GGCUGGU.GCUGAGAACAGGCUUCAAACCUGUUGGGGCUU.GAC.GGCCCAGUGGUUCGAUUCC.ACCUUGCGCAC
AF133045.1_240-325             GCCCGGAUGAUCUC.CAGUGGU.CUGGGGUGCAGGCUUCAAACCUGUAGCUGUUU.AGC.GACAGAGUGGUUCAAUUCC.ACCUUUCGGGC
AAXJ01001839.1_4022-3937       GCACUGGUGACCCG.GGCUGGU.GCUCGGUCAGGACUUCAAAUCCUGGGGCGUCG.GGA.GGCGCAGGCGUUCGAUUCG.UCCUCCGGUGC
ADOS01001286.1_601248-601333   GCAGGGGUGAACUU.GGCUGGU.GCUGUGUGCAGACUUCAAAUCUGUAGGCCAUU.CGC.GUGGCAGUGGUUCGAUUCC.ACCUCACCUGC
ABDC01603869.1_1020-1105       ACCCGGAUGAUCCU.CAGUGGU.CUGGGGUGCAGGCUUCAAACCUGUAGCUGUCU.AGC.GACAGAGUGGUUCAUUUCC.ACCUUUCGGGC
AFSB01003402.1_1830-1915       GCCCGGAUGAUUCU.CAGUGGU.CUGGGGUGCAGGCUUCAAACCUGUAGCUGUCU.AGC.GACAGAGUGGUUCAAUUCC.ACCUUCCGGGC
BAAE01078547.1_1407-1492       GCCCGGAUGAGCUU.CGGUGGU.CCGGGGUGCGGGCUUCAAACCCGUAGCUGCUU.AGC.GGCAGAGUGGUUCAAUUCC.ACCUUUCGGGC
AABS01000080.1_314113-314028   GCCUGGAUGAACCU.CAGUGGU.CUGGGGUGCAGGCUUCAAACCUGUAGCUGAUU.AAC.GUCAGAGUGGUUCGAUUCC.ACCUUCUAGGC
ACPB02038265.1_4890-4805       GCCCAGUUGAACCU.CGGUGGU.CCGGGGUGAAGGCUUCAAACCUUUAGCCGGCU.AGC.GUCGGAGUGGUUCGAUUCC.ACCUGCUGGGC
EF368045.1_371-456             GCCCGGGUGACCCU.CAGUGGU.CUGGGGUGCAGGCUUCAAACCUGUAGCUGUCU.AGC.GACAGAGUGGUUCAAUUCU.GCCUUCCGGGC
AGAI01043183.1_12359-12274     GCCCGGAUGACCCU.CAGUGGU.CUGGGGUGCAGGCUUCAAACCUGUAGCUGUCU.AGC.GACAGAGUGGUUCAUUUCC.ACCUUUUGGGC
ACTA01002385.1_19252-19337     GCCCGAAUGAUCCU.CAGUGGU.CUGGGGUGCAGGCUUCAAACCUGUAGCUGUCU.AGC.GACAGAGUGGUUCAAUUCC.ACCUUUCGGGC
ACQM01101152.1_3387-3472       GCCCGGAUGAGCCU.CAGUGGU.CUGGGGUGCAGGCUUCAAACCUGUAGCCGAUU.AGC.GUCGGAGCGGUUCAAUUCC.GCCUUCUGGGC
AAWU01032438.1_83-168          GCCCAGUUGAGCCU.CGGUGGU.CCGGGGUGCAGGCUUCAAACCUGUAGUCGAUU.AGC.GUCGAAGUGGUUCGAUUCC.ACCUACUGGGC
AAAB01008807.1_3302840-3302925 GCCCAGUCGAACUU.CGGUGGU.CCGGAGUGCAGACUUCAAAUCUGUAGUCGAUU.AGC.GUCGAAGUGGUUCGAUUCC.ACCUACUGGGC
ACQM01022289.1_2016-1931       GCCCGGAUGAGCCU.CAGUGGU.CUGGAGUGCAGGCUUCAAACCUGUAGCCGAUU.AAC.GUCGGAGCGGUUCGAUUCC.GCCUUCUGGGC
ACQM01022289.1_9016-8931       GCCCGGAUGAGCCU.CAGUGAU.CUGGAGUGUAGGCUUCAAACCUGUAGCCGAUU.AAC.GUCGGAGCGGUUCGAUUCC.GCCUUCUGGGC
CAFC02104632.1_149-64          GCAGGGGUGACCUC.AGAUGGU.UCUGGGCAAGGACUUCAAAUCCUUGGGAGGUU.UGC.GCCUCAGGAGUUCGAUUCU.CCCUCACCUGC
ADND01025273.1_1165-1080       GCCUGGAUGAGCUU.CGGUGGU.CCGGUGUGCAGGCUUCAAACCUGUAGCUGCCU.AAC.GGCAGAGUGGUUCGAUUCC.ACCUUUCAGGC
CP000584.1_789311-789396       GCCAGGGUGAGCUU.CGCUGGC.GCGGAGUGCGGCCUUCAAAGCCGUAGCGGCUU.AGC.GGCCGAGUCGUUCGAUUCG.ACCUCACUGGC
AF135236.1_327-412             GCCCGGAUGAACCU.CGGUGGU.CCGGGGUGCAGGCUUCAAACCUGUAGCUGCCU.AGC.GGCAGAGUGGUUCAAUUCC.ACCUUUCGGGC
ADND01321269.1_1589-1504       GCCUGGAUGAUCUU.CGGUGGU.CCGGUGUGCAGGCUUCAAACCUGUAGCUGCUU.AAC.GGCAGAGUGGUUCGAUUCC.ACCCUCUAGGC
ADCG01000393.1_18156-18241     GCAAGCGUGAUCCU.GGCUGGU.GCUGGGCGCGGUCUUCAAAACCGUGGGCCAUU.AGC.GUGGCAGGGGUUCGAUUCC.UCCUCGUCUGC
AAFD02000012.1_774729-774644   GUGUGAAUGAUCCU.GCCUGGU.GGUGGGUUCAGGCUUCAAACCUGAAGGGGCUU.AGC.GGCCCAGUGGUUCGAUUCC.ACCUUUCGCAC
AY572241.1_1-86                GCCCGGAUGACCUC.CUCUGGU.GAGGGGUGCAGGCUUCAAACCUGUAGUGGUCG.CAA.GGCCAAGCUGUUCAAUUCA.GCCUUCUGGGC
AASR01020308.1_1836-1751       GCCCCUCUGAGCUU.CGGUGGU.CCGGGGUGCGGACUUCAAAUCCGUAGUCGAUU.UGC.GUCGAAGUGGUUCGAUUCC.ACCUGGGGGGC
AFFI01007327.1_27832-27917     GCCCCACUGAUCUU.CGGUGGU.CCGGGGUGCGGACUUCAAAUCCGUAGUCGAUU.AGC.GUCGAAGUGGUUCGAUUCC.ACCUGGGGGGC
AANI01014812.1_11394-11309     GCCCCACUGAGCUU.CGGUGGU.CCGGGGUGCGGACUUCAAAUCCGCAGUCGAUU.AAC.GUCGAAGUGGUUCGAUUCC.ACCUGGGGGGC
EF368037.1_399-484             GCCCGGAUGACCCU.CAGUGGU.CUGGGGUGCAGGCUUCAAACCUGUAGCUGUCU.AGC.GACAGAGUGGUUCAAUUCC.AUCUUCCGGGC
CAAE01014537.1_918099-918014   GCCCGGAUGAUCCU.CGGUGGU.CCGGGGUGCAGGCUUCAAACCUGUAGCUGCCU.AGC.GGCAGAGUGGUUCAAUUCC.ACCUUUCGGGC
CABX01000016.1_46039-45954     GCAGGACUGAGCCC.AGCUGGU.GUUGGGUGCGGACUUCAAAUCCGUAGGGGAGU.AAC.UGCCCAGCAGUUCGAUUCU.GCCUGACCUGC
ACQM01022289.1_9534-9449       GCCCGGAUGAACCU.CAGUGGU.CUGGAGUGCAGGCUUCAAACCUGUAGCCGAUU.AAC.GUCGGAGCGGUUCGAUUCC.GCCUUCUGGGC
ABJB011034468.1_8037-8122      GCCCAGACGAUCUC.CGGUGGU.CCGGGGUGCGGUCUUCAAACCCGUAGCUGACU.GAC.GUCAGAGUGGUUCGAUUCC.ACCUUCUGGGC
ABJB010174304.1_518-433        GCCCAGACGAUCUC.CGGUGGU.CCGGGGUGCGGGCUUCAAACCCGUAGCUGACU.GAC.GUCAGAGUGGUUCGAUUCC.ACCUUCUGGGC
AAQY02000293.1_1033158-1033243 GCAGGGGUGAUCUU.GGCUGGU.GCUGAGUGCAGACUUCAAAUCUGUAGGCCAUU.CGG.UUGGCAGGAGUUCGAUUCU.CCCUCGCCUGC
AAWT01038474.1_37859-37774     GCGGGCAUGAGCCU.CGGCGGU.CCGGGGUGCAGGCUUCAAACCUGUAGUCGGUU.GAC.ACCGAAGUGGUUCGAUUCC.AACUUUCCAGC
AAWT01038472.1_14950-14867     GAAAGGAUGAGCCU.CGGUGGU.CCGGGGUGCAGGCUUCAAACCUGUAGUUGGUU.GAC.ACCGAAGUGGUUCGAUUCC.ACCUUUC...C
ABEP02017060.1_6758-6844       GCUUGAAUGACCCU.CGGUGGUaCCGGGGUGCAGGCUUCAAACCUGUAGCCGACU.GGC.GUCGGAGCGGUUCAAUUCC.GCCUUUCGAGC
ACFS01000356.1_2249-2335       GCUCGAAUGAGCUU.CGCCGGUcGCGGGGAACGGGCUUCAAACCCGUUGGUGGUU.GAC.GCCACAGCAGUUCGACUCU.GCCUUUCGAGC
DQ508143.1_1-87                GCCGCGAUGAGCUC.AGCUGGU.GCUGGGUGCGGGCUUCAAACCCGUAGGUGAGU.UGCuCUCACAGCCGUUCGAUUCG.GCCUUCGUGGC
HE573025.1_180707-180621       GCCACGAUGAGCUC.AGCUGGU.GCUGGGUGCGGGCUUCAAACCCGUAGGCGAGU.UGCaCUCGCAGCCGUUCGAUUCG.GCCUUCGUGGU
AEOD01006004.1_264-350         GCGAUCAUGAUCCGuGGGAGGU.CCCCGGUGCGGACUUCAAAUCCGUAGACCAUU.AGC.GUGGUAGUAGUUCGAUUCU.ACCUUGAACGC
CAEQ01000296.1_21967-21881     GCCACAAUGAGCUC.AGCUGGU.GCUGGGUGCGGGCUUCAAACCCGUAGGCGAGUuGGA.CUCGCAGCCGUUCGAUUCG.GCCUUUGUGGC
AAGZ01000003.1_273167-273081   GCCACGAUGAGCUC.AGCUGGU.GCUGGGUGCGGGCUUCAAACCCGUAGGCGAGUuGGA.CUCGCAGCCGUUCGAUUCG.GCCUUUGUGGU
ABIR02001018.1_38695-38610     GCCCGUGUGAACUC.UGAUGG..UCAGAGUGCAGACUUCAAAUCUGUAGUCGGUU.AAUaGCCGAAGUGGUUCGAUUCC.ACCUCAUGGGC
CAEQ01000296.1_25771-25684     GCCACAAUGAGCUC.AGCUGGU.GCUGGGUGCGGGCUUCAAACCCGUAGGCGAGUuGGA.CUCGCAGCCGUUCGAUUCGgGCCUUUGUGGC
#=GC SS_cons                   (((((((.(,,(((.(((.....))))))((((((.......)))))),(((((......))))),((((.......)).))).)))))))
#=GC RF                        AAAAAAAAA,,DDD.DDD=====DDDDDDCCCCCC==acd==CCCCCC,VVVVV======VVVVV,TTTT=======TT.TTAAAAAAAAA

//
