# Supplementary material for: Computational identification of the selenocysteine tRNA (tRNASec) in genomes
Source: PLoS Comput Biol. 2017 Feb 13;13(2):e1005383. doi: 10.1371/journal.pcbi.1005383 (PMC5330540; doi:10.1371/journal.pcbi.1005383)
Supplement: S1 File — The file S1_File.tar contains the three alignments (eukaryota.stk, bacteria.stk and archaea.stk), the tRNAsec_db.stk file (the concatenation of the three alignments), and the tRNAsec_db.cm file (the infernal cmbuild model). tRNAsec_db.cm was generated with infernal 1.1.1 using the following parameters: “cmbuild --hand tRNAsec_db.cm tRNAsec_db.stk” and “cmcalibrate tRNAsec_db.cm”. (TAR) [file pcbi.1005383.s010.tar › tRNAsec_db.cm]

INFERNAL1/a [1.1.1 | July 2014]
NAME     eukaryota
STATES   286
NODES    74
CLEN     89
W        105
ALPH     RNA
RF       yes
CONS     yes
MAP      yes
DATE     Fri Sep 11 10:16:34 2015
COM      [1] /software/rg/el6.3/infernal-1.1.1/src/cmbuild --hand -F tRNAsec_db.cm tRNAsec_db.stk
COM      [2] /software/rg/el6.3/infernal-1.1.1/src/cmcalibrate tRNAsec_db.cm
PBEGIN   0.05
PEND     0.05
WBETA    1e-07
QDBBETA1 1e-07
QDBBETA2 1e-15
N2OMEGA  1.52588e-05
N3OMEGA  1.52588e-05
ELSELF   -0.08926734
NSEQ     140
EFFN     1.439819
CKSUM    3529670416
NULL     0.000  0.000  0.000  0.000 
EFP7GF   -9.7627 0.71861
ECMLC    0.75264    -5.33073     2.16128     1600000      337357  0.003557
ECMGC    0.38251   -15.21815    -3.73863     1600000       32289  0.012388
ECMLI    0.61349    -5.05540     3.73095     1600000      263131  0.004560
ECMGI    0.42058    -9.73070     0.69191     1600000       32048  0.012481
CM
                                             [ ROOT    0 ]      -      - - - - -
     S     0    -1 0     1     6     0     1   105   126  -9.029  -8.968  -0.022  -7.745  -8.024  -8.419 
    IL     1     1 2     1     6    10    41   107   128  -2.579  -2.842  -0.760  -4.497  -5.274  -4.934  0.000  0.000  0.000  0.000 
    IR     2     2 3     2     5    10    41   107   127  -2.408  -0.496  -5.920  -4.087  -5.193          0.000  0.000  0.000  0.000 
                                             [ MATP    1 ]      1     91 G C A A
    MP     3     2 3     7     6    13    45   105   126  -9.029  -8.968  -0.024  -7.442  -8.024  -8.419 -3.697 -2.386 -3.712  0.817 -4.060 -3.693  0.346 -4.118 -3.725  3.273 -4.086  0.040  0.043 -3.546 -1.605 -2.714 
    ML     4     2 3     7     6     9    39   104   124  -6.250  -6.596  -1.310  -1.005  -6.446  -3.975  0.368 -0.385 -0.191  0.094 
    MR     5     2 3     7     6     9    38   104   124  -6.988  -5.717  -1.625  -5.695  -0.829  -3.908  0.368 -0.385 -0.191  0.094 
     D     6     2 3     7     6     6    33   101   122  -9.049  -7.747  -3.544  -4.226  -4.244  -0.319 
    IL     7     7 5     7     6    10    40   105   126  -2.579  -2.842  -0.760  -4.497  -5.274  -4.934  0.000  0.000  0.000  0.000 
    IR     8     8 6     8     5    10    41   105   125  -2.408  -0.496  -5.920  -4.087  -5.193          0.000  0.000  0.000  0.000 
                                             [ MATP    2 ]      2     90 C G A A
    MP     9     8 6    13     6    13    43   103   124  -9.027  -8.967  -0.022  -7.743  -8.023  -8.418 -3.801 -3.695 -3.304  0.007 -2.616 -4.206  3.242 -3.336 -3.692  0.324 -4.053 -1.677  1.123 -3.928 -0.224 -2.565 
    ML    10     8 6    13     6     9    38   102   122  -6.270  -6.616  -1.330  -0.985  -6.466  -3.995  0.437 -0.433 -0.185  0.037 
    MR    11     8 6    13     6     8    38   102   122  -6.988  -5.717  -1.625  -5.695  -0.829  -3.908  0.368 -0.385 -0.191  0.094 
     D    12     8 6    13     6     5    33    99   120  -9.049  -7.747  -3.544  -4.226  -4.244  -0.319 
    IL    13    13 5    13     6     9    40   103   124  -2.579  -2.842  -0.760  -4.497  -5.274  -4.934  0.000  0.000  0.000  0.000 
    IR    14    14 6    14     5    10    40   103   123  -2.408  -0.496  -5.920  -4.087  -5.193          0.000  0.000  0.000  0.000 
                                             [ MATP    3 ]      3     89 c g A A
    MP    15    14 6    19     6    13    42   101   122  -9.027  -8.967  -0.022  -7.743  -8.023  -8.418 -2.715 -2.564 -2.612  1.157 -2.383 -3.615  2.279 -2.736 -2.687  1.511 -3.355 -0.602  1.542 -2.942 -0.126 -1.803 
    ML    16    14 6    19     6     8    37   100   120  -6.270  -6.616  -1.330  -0.985  -6.466  -3.995  0.437 -0.433 -0.185  0.037 
    MR    17    14 6    19     6     8    37   100   120  -6.988  -5.717  -1.625  -5.695  -0.829  -3.908  0.368 -0.385 -0.191  0.094 
     D    18    14 6    19     6     5    33    97   118  -9.049  -7.747  -3.544  -4.226  -4.244  -0.319 
    IL    19    19 5    19     6     9    39   101   122  -2.579  -2.842  -0.760  -4.497  -5.274  -4.934  0.000  0.000  0.000  0.000 
    IR    20    20 6    20     5     9    39   101   121  -2.408  -0.496  -5.920  -4.087  -5.193          0.000  0.000  0.000  0.000 
                                             [ MATP    4 ]      4     88 c g A A
    MP    21    20 6    25     6    12    40    99   120  -9.027  -8.967  -0.022  -7.743  -8.023  -8.418 -2.052 -2.030 -2.460  1.181 -2.105 -3.273  2.025 -2.645 -2.509  1.668 -2.956 -0.305  1.419 -2.577  0.035 -1.552 
    ML    22    20 6    25     6     8    37    98   118  -6.270  -6.616  -1.282  -1.025  -6.466  -3.995  0.437 -0.433 -0.185  0.037 
    MR    23    20 6    25     6     8    36    98   118  -6.988  -5.717  -1.625  -5.695  -0.829  -3.908  0.368 -0.385 -0.191  0.094 
     D    24    20 6    25     6     5    32    95   116  -9.049  -7.747  -3.544  -4.226  -4.244  -0.319 
    IL    25    25 5    25     6     9    38    99   120  -2.579  -2.842  -0.760  -4.497  -5.274  -4.934  0.000  0.000  0.000  0.000 
    IR    26    26 6    26     5     9    38    99   119  -2.408  -0.496  -5.920  -4.087  -5.193          0.000  0.000  0.000  0.000 
                                             [ MATP    5 ]      5     87 g c A A
    MP    27    26 6    31     6    12    38    97   118  -9.029  -8.968  -0.022  -7.745  -8.024  -8.419 -2.526 -2.148 -2.840  1.297 -2.877 -3.586  1.424 -3.134 -2.977  2.453 -3.432  0.205  1.003 -2.880 -0.456 -1.880 
    ML    28    26 6    31     6     8    36    96   117  -6.250  -6.596  -1.310  -1.005  -6.446  -3.975  0.368 -0.385 -0.191  0.094 
    MR    29    26 6    31     6     8    35    96   116  -6.988  -5.717  -1.625  -5.695  -0.829  -3.908  0.368 -0.385 -0.191  0.094 
     D    30    26 6    31     6     5    32    94   114  -9.049  -7.747  -3.544  -4.226  -4.244  -0.319 
    IL    31    31 5    31     6     9    37    97   118  -2.579  -2.842  -0.760  -4.497  -5.274  -4.934  0.000  0.000  0.000  0.000 
    IR    32    32 6    32     5     9    37    97   117  -2.408  -0.496  -5.920  -4.087  -5.193          0.000  0.000  0.000  0.000 
                                             [ MATP    6 ]      6     86 g c A A
    MP    33    32 6    37     6    11    37    95   116  -9.029  -8.968  -0.022  -7.745  -8.024  -8.419 -1.791 -1.901 -1.673  1.348 -2.120 -2.918  1.416 -2.362 -1.814  1.986 -2.563  0.143  1.200 -2.210 -0.118 -1.303 
    ML    34    32 6    37     6     8    34    94   115  -6.250  -6.596  -1.310  -1.005  -6.446  -3.975  0.368 -0.385 -0.191  0.094 
    MR    35    32 6    37     6     7    34    94   115  -6.988  -5.717  -1.625  -5.695  -0.829  -3.908  0.368 -0.385 -0.191  0.094 
     D    36    32 6    37     6     5    31    92   113  -9.049  -7.747  -3.544  -4.226  -4.244  -0.319 
    IL    37    37 5    37     6     8    35    95   116  -2.579  -2.842  -0.760  -4.497  -5.274  -4.934  0.000  0.000  0.000  0.000 
    IR    38    38 6    38     5     8    35    95   115  -2.408  -0.496  -5.920  -4.087  -5.193          0.000  0.000  0.000  0.000 
                                             [ MATP    7 ]      7     85 g c A A
    MP    39    38 6    43     4     9    35    93   114  -6.732  -6.939  -0.062  -5.353                 -2.946 -2.413 -2.996  2.015 -2.884 -3.801  1.475 -3.173 -3.074  2.080 -3.549 -0.228  1.048 -3.104 -0.524 -1.978 
    ML    40    38 6    43     4     7    33    93   114  -3.758  -3.940  -0.507  -2.670                  0.368 -0.385 -0.191  0.094 
    MR    41    38 6    43     4     6    32    93   114  -4.809  -3.838  -1.706  -0.766                  0.368 -0.385 -0.191  0.094 
     D    42    38 6    43     4     5    31    92   113  -4.568  -4.250  -2.265  -0.520                 
    IL    43    43 5    43     4     8    34    95   116  -1.686  -2.369  -1.117  -4.855                  0.000  0.000  0.000  0.000 
    IR    44    44 6    44     3     7    34    94   115  -1.442  -0.798  -4.142                          0.000  0.000  0.000  0.000 
                                             [ MATL    8 ]      8      - U - A -
    ML    45    44 6    47     3     7    33    91   112  -8.169  -0.021  -6.487                         -0.913 -0.852 -1.631  1.374 
     D    46    44 6    47     3     4    31    90   110  -5.620  -0.734  -1.403                         
    IL    47    47 3    47     3     7    33    92   112  -1.925  -0.554  -4.164                          0.000  0.000  0.000  0.000 
                                             [ MATR    9 ]      -     84 - U - A
    MR    48    47 3    50     5     7    32    90   110  -6.921  -0.044  -6.736  -6.949  -7.840         -1.028 -1.041 -1.743  1.446 
     D    49    47 3    50     5     4    29    89   109  -5.352  -0.707  -2.978  -4.409  -2.404         
    IR    50    50 3    50     5     6    31    90   111  -2.408  -0.496  -5.920  -4.087  -5.193          0.000  0.000  0.000  0.000 
                                             [ MATP   10 ]      9     83 G C A A
    MP    51    50 3    55     4     6    31    89   109  -6.732  -6.939  -0.062  -5.353                 -4.356 -2.912 -4.428  0.450 -4.689 -4.537 -0.147 -4.637 -4.065  3.530 -4.431 -0.600 -0.545 -4.212 -2.165 -3.311 
    ML    52    50 3    55     4     4    30    89   110  -3.758  -3.940  -0.507  -2.670                  0.368 -0.385 -0.191  0.094 
    MR    53    50 3    55     4     4    29    89   109  -4.809  -3.838  -1.706  -0.766                  0.368 -0.385 -0.191  0.094 
     D    54    50 3    55     4     3    28    88   108  -4.568  -4.250  -2.265  -0.520                 
    IL    55    55 5    55     4     5    30    90   111  -1.686  -2.369  -1.117  -4.855                  0.000  0.000  0.000  0.000 
    IR    56    56 6    56     3     5    30    90   110  -1.442  -0.798  -4.142                          0.000  0.000  0.000  0.000 
                                             [ MATL   11 ]     10      - A - , -
    ML    57    56 6    59     3     4    29    87   107  -7.765  -0.024  -6.419                          1.617 -1.974 -1.646 -1.480 
     D    58    56 6    59     3     2    27    85   106  -6.174  -1.687  -0.566                         
    IL    59    59 3    59     3     4    29    89   109  -1.442  -0.798  -4.142                          0.000  0.000  0.000  0.000 
                                             [ MATL   12 ]     11      - u - , -
    ML    60    59 3    62     2     3    28    86   106  -8.114  -0.005                                  0.075 -0.399 -0.043  0.285 
     D    61    59 3    62     2     2    27    85   105  -8.445  -0.004                                 
    IL    62    62 3    62     2     3    28    87   107  -1.823  -0.479                                  0.000  0.000  0.000  0.000 
                                             [ BIF    13 ]      -      - - - - -
     B    63    62 3    64   179     2    27    85   105                                                 
                                             [ BEGL   14 ]      -      - - - - -
     S    64    63 1    65     1     0     1    51    70   0.000                                         
                                             [ BIF    15 ]      -      - - - - -
     B    65    64 1    66   119     0     1    51    70                                                 
                                             [ BEGL   16 ]      -      - - - - -
     S    66    65 1    67     4     0     0    31    49  -0.048  -6.728  -6.136  -6.776                 
                                             [ MATP   17 ]     12     29 C G D D
    MP    67    66 1    71     6     2     2    31    50  -9.029  -8.968  -0.022  -7.745  -8.024  -8.419 -3.954 -3.854 -3.738 -0.127 -2.576 -4.218  3.283 -3.333 -3.774  0.177 -4.097 -1.830  1.138 -4.047 -0.227 -2.630 
    ML    68    66 1    71     6     1     1    29    48  -6.250  -6.596  -1.310  -1.005  -6.446  -3.975  0.368 -0.385 -0.191  0.094 
    MR    69    66 1    71     6     1     1    29    48  -6.988  -5.717  -1.625  -5.695  -0.829  -3.908  0.368 -0.385 -0.191  0.094 
     D    70    66 1    71     6     0     0    27    46  -9.049  -7.747  -3.544  -4.226  -4.244  -0.319 
    IL    71    71 5    71     6     1     1    30    49  -2.579  -2.842  -0.760  -4.497  -5.274  -4.934  0.000  0.000  0.000  0.000 
    IR    72    72 6    72     5     1     1    30    49  -2.408  -0.496  -5.920  -4.087  -5.193          0.000  0.000  0.000  0.000 
                                             [ MATP   18 ]     13     28 c g D D
    MP    73    72 6    77     6     2     2    29    48  -9.029  -8.968  -0.022  -7.745  -8.024  -8.419 -2.450 -2.495 -2.421  0.899 -1.653 -3.387  2.238 -2.644 -2.597  1.043 -3.132 -0.735  1.696 -2.730  0.598 -1.148 
    ML    74    72 6    77     6     1     1    27    46  -6.250  -6.596  -1.310  -1.005  -6.446  -3.975  0.368 -0.385 -0.191  0.094 
    MR    75    72 6    77     6     1     1    27    46  -6.988  -5.717  -1.625  -5.695  -0.829  -3.908  0.368 -0.385 -0.191  0.094 
     D    76    72 6    77     6     0     0    25    44  -9.049  -7.747  -3.544  -4.226  -4.244  -0.319 
    IL    77    77 5    77     6     1     1    28    47  -2.579  -2.842  -0.760  -4.497  -5.274  -4.934  0.000  0.000  0.000  0.000 
    IR    78    78 6    78     5     1     1    28    47  -2.408  -0.496  -5.920  -4.087  -5.193          0.000  0.000  0.000  0.000 
                                             [ MATP   19 ]     14     27 c g D D
    MP    79    78 6    83     6     2     2    27    46  -7.358  -8.968  -0.028  -7.745  -8.024  -8.419 -2.821 -2.725 -2.744  0.862 -2.332 -3.648  2.079 -2.865 -2.913  1.297 -3.408 -0.760  1.466 -3.046  1.417 -1.877 
    ML    80    78 6    83     6     1     1    25    44  -6.250  -6.596  -1.310  -1.005  -6.446  -3.975  0.368 -0.385 -0.191  0.094 
    MR    81    78 6    83     6     1     1    25    44  -6.988  -5.717  -1.625  -5.695  -0.829  -3.908  0.368 -0.385 -0.191  0.094 
     D    82    78 6    83     6     0     0    23    42  -9.049  -7.747  -3.544  -4.226  -4.244  -0.319 
    IL    83    83 5    83     6     1     1    26    45  -2.634  -2.897  -0.723  -4.552  -5.329  -4.989  0.000  0.000  0.000  0.000 
    IR    84    84 6    84     5     1     1    26    45  -2.408  -0.496  -5.920  -4.087  -5.193          0.000  0.000  0.000  0.000 
                                             [ MATP   20 ]     16     26 c g D D
    MP    85    84 6    89     6     2     2    25    43  -9.029  -8.968  -0.022  -7.745  -8.024  -8.419 -2.796 -2.536 -2.888  1.137 -2.482 -3.672  2.226 -2.933 -2.910  1.567 -3.408  0.119  1.404 -3.006 -0.062 -1.857 
    ML    86    84 6    89     6     1     1    23    42  -6.250  -6.596  -1.310  -1.005  -6.446  -3.975  0.368 -0.385 -0.191  0.094 
    MR    87    84 6    89     6     1     1    23    42  -6.988  -5.717  -1.625  -5.695  -0.829  -3.908  0.368 -0.385 -0.191  0.094 
     D    88    84 6    89     6     0     0    21    40  -9.049  -7.747  -3.544  -4.226  -4.244  -0.319 
    IL    89    89 5    89     6     1     1    24    43  -2.579  -2.842  -0.760  -4.497  -5.274  -4.934  0.000  0.000  0.000  0.000 
    IR    90    90 6    90     5     1     1    24    43  -2.408  -0.496  -5.920  -4.087  -5.193          0.000  0.000  0.000  0.000 
                                             [ MATP   21 ]     17     25 g c D D
    MP    91    90 6    95     6     2     2    23    41  -9.029  -8.968  -0.022  -7.745  -8.024  -8.419 -3.174 -2.357 -3.180  1.507 -3.362 -3.915  1.048 -3.488 -3.314  2.737 -3.740  0.068  0.711 -3.207 -0.837 -2.151 
    ML    92    90 6    95     6     1     1    22    41  -6.250  -6.596  -1.310  -1.005  -6.446  -3.975  0.368 -0.385 -0.191  0.094 
    MR    93    90 6    95     6     1     1    22    41  -6.988  -5.717  -1.625  -5.695  -0.829  -3.908  0.368 -0.385 -0.191  0.094 
     D    94    90 6    95     6     0     0    20    39  -9.049  -7.747  -3.544  -4.226  -4.244  -0.319 
    IL    95    95 5    95     6     1     1    23    41  -2.579  -2.842  -0.760  -4.497  -5.274  -4.934  0.000  0.000  0.000  0.000 
    IR    96    96 6    96     5     1     1    22    41  -2.408  -0.496  -5.920  -4.087  -5.193          0.000  0.000  0.000  0.000 
                                             [ MATP   22 ]     18     24 g c D D
    MP    97    96 6   101     4     2     2    21    39  -6.732  -6.939  -0.062  -5.353                 -3.021 -2.501 -3.056  1.104 -2.848 -3.574  1.823 -3.215 -3.148  2.447 -3.419 -0.381  1.057 -3.109 -0.525 -2.041 
    ML    98    96 6   101     4     1     1    21    40  -3.758  -3.940  -0.507  -2.670                  0.368 -0.385 -0.191  0.094 
    MR    99    96 6   101     4     1     1    21    40  -4.809  -3.838  -1.706  -0.766                  0.368 -0.385 -0.191  0.094 
     D   100    96 6   101     4     0     0    20    39  -4.568  -4.250  -2.265  -0.520                 
    IL   101   101 5   101     4     1     1    23    42  -1.686  -2.369  -1.117  -4.855                  0.000  0.000  0.000  0.000 
    IR   102   102 6   102     3     1     1    22    41  -1.442  -0.798  -4.142                          0.000  0.000  0.000  0.000 
                                             [ MATL   23 ]     19      - U - = -
    ML   103   102 6   105     3     1     1    17    36  -7.765  -0.024  -6.419                         -0.485 -0.558 -1.164  1.111 
     D   104   102 6   105     3     0     0    17    35  -6.174  -1.687  -0.566                         
    IL   105   105 3   105     3     1     1    21    39  -1.442  -0.798  -4.142                          0.000  0.000  0.000  0.000 
                                             [ MATL   24 ]     20      - G - = -
    ML   106   105 3   108     3     1     1    16    35  -7.765  -0.024  -6.419                         -1.155 -2.303  1.603 -1.688 
     D   107   105 3   108     3     0     0    16    34  -6.174  -1.687  -0.566                         
    IL   108   108 3   108     3     1     1    19    38  -1.442  -0.798  -4.142                          0.000  0.000  0.000  0.000 
                                             [ MATL   25 ]     21      - G - = -
    ML   109   108 3   111     3     1     1    15    33  -7.765  -0.032  -5.833                         -1.042 -2.224  1.572 -1.611 
     D   110   108 3   111     3     0     0    14    33  -6.174  -1.687  -0.566                         
    IL   111   111 3   111     3     1     1    18    37  -1.442  -0.798  -4.142                          0.000  0.000  0.000  0.000 
                                             [ MATL   26 ]     22      - U - = -
    ML   112   111 3   114     3     1     1    13    32  -7.756  -0.831  -1.207                         -1.022 -1.043 -1.737  1.445 
     D   113   111 3   114     3     0     0    13    32  -6.241  -1.754  -0.535                         
    IL   114   114 3   114     3     1     1    18    36  -1.442  -0.798  -4.142                          0.000  0.000  0.000  0.000 
                                             [ MATL   27 ]     23      - a - = -
    ML   115   114 3   117     2     1     1     1     1       *   0.000                                  0.395 -0.280 -0.304  0.072 
     D   116   114 3   117     2     0     0     0     0       *   0.000                                 
    IL   117   117 3   117     2     1     1    13    28  -1.823  -0.479                                  0.000  0.000  0.000  0.000 
                                             [ END    28 ]      -      - - - - -
     E   118   117 3    -1     0     0     0     0     0                                                 
                                             [ BEGR   29 ]      -      - - - - -
     S   119    65 1   120     5     0     0    33    52  -6.921  -0.044  -6.736  -6.949  -7.840         
    IL   120   120 2   120     5     1     1    35    53  -2.408  -0.496  -4.087  -5.920  -5.193          0.000  0.000  0.000  0.000 
                                             [ MATP   30 ]     30     48 u a C C
    MP   121   120 2   125     6     2     2    33    52  -9.029  -8.968  -0.022  -7.745  -8.024  -8.419 -2.994 -2.928 -3.035  0.717 -2.280 -3.768  1.954 -2.948 -3.055  0.949 -3.138 -0.998  2.482 -3.211  0.116 -2.000 
    ML   122   120 2   125     6     1     1    32    51  -6.250  -6.596  -1.310  -1.005  -6.446  -3.975  0.368 -0.385 -0.191  0.094 
    MR   123   120 2   125     6     1     1    32    51  -6.988  -5.717  -1.625  -5.695  -0.829  -3.908  0.368 -0.385 -0.191  0.094 
     D   124   120 2   125     6     0     0    29    48  -9.049  -7.747  -3.544  -4.226  -4.244  -0.319 
    IL   125   125 5   125     6     1     1    33    52  -2.579  -2.842  -0.760  -4.497  -5.274  -4.934  0.000  0.000  0.000  0.000 
    IR   126   126 6   126     5     1     1    33    51  -2.408  -0.496  -5.920  -4.087  -5.193          0.000  0.000  0.000  0.000 
                                             [ MATP   31 ]     31     47 g u C C
    MP   127   126 6   131     6     2     2    31    50  -9.029  -8.968  -0.022  -7.745  -8.024  -8.419 -3.059 -2.188 -3.178  1.314 -3.295 -3.996  1.062 -3.316 -3.088  1.907 -3.524  2.101  0.658 -3.357 -0.852 -2.070 
    ML   128   126 6   131     6     1     1    30    49  -6.250  -6.596  -1.310  -1.005  -6.446  -3.975  0.368 -0.385 -0.191  0.094 
    MR   129   126 6   131     6     1     1    30    49  -6.988  -5.717  -1.625  -5.695  -0.829  -3.908  0.368 -0.385 -0.191  0.094 
     D   130   126 6   131     6     0     0    27    46  -9.049  -7.747  -3.544  -4.226  -4.244  -0.319 
    IL   131   131 5   131     6     1     1    31    50  -2.579  -2.842  -0.760  -4.497  -5.274  -4.934  0.000  0.000  0.000  0.000 
    IR   132   132 6   132     5     1     1    31    49  -2.408  -0.496  -5.920  -4.087  -5.193          0.000  0.000  0.000  0.000 
                                             [ MATP   32 ]     32     46 C G C C
    MP   133   132 6   137     6     2     2    29    48  -9.029  -8.968  -0.022  -7.745  -8.024  -8.419 -3.553 -3.397 -3.454  0.584 -2.486 -4.050  3.023 -3.164 -3.471  0.653 -3.865 -1.344  1.262 -3.698 -0.065 -2.347 
    ML   134   132 6   137     6     1     1    28    47  -6.250  -6.596  -1.310  -1.005  -6.446  -3.975  0.368 -0.385 -0.191  0.094 
    MR   135   132 6   137     6     1     1    28    47  -6.988  -5.717  -1.625  -5.695  -0.829  -3.908  0.368 -0.385 -0.191  0.094 
     D   136   132 6   137     6     0     0    25    44  -9.049  -7.747  -3.544  -4.226  -4.244  -0.319 
    IL   137   137 5   137     6     1     1    29    48  -2.579  -2.842  -0.760  -4.497  -5.274  -4.934  0.000  0.000  0.000  0.000 
    IR   138   138 6   138     5     1     1    29    47  -2.408  -0.496  -5.920  -4.087  -5.193          0.000  0.000  0.000  0.000 
                                             [ MATP   33 ]     33     45 g c C C
    MP   139   138 6   143     6     2     2    27    46  -9.029  -8.968  -0.022  -7.745  -8.024  -8.419 -3.222 -2.377 -3.273  2.173 -3.492 -4.172  0.871 -3.496 -3.278  2.505 -3.759 -0.017  0.497 -3.439 -1.121 -2.192 
    ML   140   138 6   143     6     1     1    26    45  -6.250  -6.596  -1.310  -1.005  -6.446  -3.975  0.368 -0.385 -0.191  0.094 
    MR   141   138 6   143     6     1     1    26    45  -6.988  -5.717  -1.625  -5.695  -0.829  -3.908  0.368 -0.385 -0.191  0.094 
     D   142   138 6   143     6     0     0    24    43  -9.049  -7.747  -3.544  -4.226  -4.244  -0.319 
    IL   143   143 5   143     6     1     1    27    46  -2.579  -2.842  -0.760  -4.497  -5.274  -4.934  0.000  0.000  0.000  0.000 
    IR   144   144 6   144     5     1     1    27    46  -2.408  -0.496  -5.920  -4.087  -5.193          0.000  0.000  0.000  0.000 
                                             [ MATP   34 ]     34     44 G C C C
    MP   145   144 6   149     6     2     2    25    44  -9.029  -8.968  -0.022  -7.745  -8.024  -8.419 -4.091 -2.797 -4.141  0.609 -4.423 -4.413  0.074 -4.402 -3.364  3.447 -4.300 -0.499 -0.290 -3.987 -1.926 -3.055 
    ML   146   144 6   149     6     1     1    25    44  -6.250  -6.596  -1.310  -1.005  -6.446  -3.975  0.368 -0.385 -0.191  0.094 
    MR   147   144 6   149     6     1     1    24    43  -6.988  -5.717  -1.625  -5.695  -0.829  -3.908  0.368 -0.385 -0.191  0.094 
     D   148   144 6   149     6     0     0    23    42  -9.049  -7.747  -3.544  -4.226  -4.244  -0.319 
    IL   149   149 5   149     6     1     1    25    44  -2.579  -2.842  -0.760  -4.497  -5.274  -4.934  0.000  0.000  0.000  0.000 
    IR   150   150 6   150     5     1     1    25    44  -2.408  -0.496  -5.920  -4.087  -5.193          0.000  0.000  0.000  0.000 
                                             [ MATP   35 ]     35     43 g c C C
    MP   151   150 6   155     4     2     2    23    42  -6.732  -6.939  -0.062  -5.353                 -3.094 -2.188 -3.108  1.510 -3.257 -3.820  1.136 -3.428 -3.254  2.705 -3.681 -0.139  0.783 -2.985 -0.888 -2.106 
    ML   152   150 6   155     4     1     1    24    43  -3.758  -3.940  -0.507  -2.670                  0.368 -0.385 -0.191  0.094 
    MR   153   150 6   155     4     1     1    23    42  -4.809  -3.838  -1.706  -0.766                  0.368 -0.385 -0.191  0.094 
     D   154   150 6   155     4     0     0    22    41  -4.568  -4.250  -2.265  -0.520                 
    IL   155   155 5   155     4     1     1    25    44  -1.686  -2.369  -1.117  -4.855                  0.000  0.000  0.000  0.000 
    IR   156   156 6   156     3     1     1    24    43  -1.442  -0.798  -4.142                          0.000  0.000  0.000  0.000 
                                             [ MATL   36 ]     36      - C - = -
    ML   157   156 6   159     3     1     1    20    39  -7.765  -0.024  -6.419                         -1.210  1.433 -2.012 -0.692 
     D   158   156 6   159     3     0     0    19    38  -6.174  -1.687  -0.566                         
    IL   159   159 3   159     3     1     1    23    42  -1.442  -0.798  -4.142                          0.000  0.000  0.000  0.000 
                                             [ MATL   37 ]     37      - U - = -
    ML   160   159 3   162     3     1     1    19    38  -7.765  -0.024  -6.419                         -1.127 -1.189 -1.840  1.498 
     D   161   159 3   162     3     0     0    18    37  -6.174  -1.687  -0.566                         
    IL   162   162 3   162     3     1     1    22    41  -1.442  -0.798  -4.142                          0.000  0.000  0.000  0.000 
                                             [ MATL   38 ]     38      - U - a -
    ML   163   162 3   165     3     1     1    18    36  -7.765  -0.024  -6.419                         -1.127 -1.189 -1.840  1.498 
     D   164   162 3   165     3     0     0    17    36  -6.174  -1.687  -0.566                         
    IL   165   165 3   165     3     1     1    21    40  -1.442  -0.798  -4.142                          0.000  0.000  0.000  0.000 
                                             [ MATL   39 ]     39      - C - c -
    ML   166   165 3   168     3     1     1    16    35  -7.765  -0.024  -6.419                         -1.270  1.468 -2.073 -0.782 
     D   167   165 3   168     3     0     0    16    34  -6.174  -1.687  -0.566                         
    IL   168   168 3   168     3     1     1    20    38  -1.442  -0.798  -4.142                          0.000  0.000  0.000  0.000 
                                             [ MATL   40 ]     40      - A - d -
    ML   169   168 3   171     3     1     1    15    33  -7.765  -0.024  -6.419                          1.617 -1.974 -1.646 -1.480 
     D   170   168 3   171     3     0     0    15    33  -6.174  -1.687  -0.566                         
    IL   171   171 3   171     3     1     1    19    37  -1.442  -0.798  -4.142                          0.000  0.000  0.000  0.000 
                                             [ MATL   41 ]     41      - A - = -
    ML   172   171 3   174     3     1     1    13    32  -7.765  -0.024  -6.419                          1.535 -1.780 -1.324 -1.282 
     D   173   171 3   174     3     0     0    13    32  -6.174  -1.687  -0.566                         
    IL   174   174 3   174     3     1     1    18    36  -1.442  -0.798  -4.142                          0.000  0.000  0.000  0.000 
                                             [ MATL   42 ]     42      - A - = -
    ML   175   174 3   177     2     1     1     1     1       *   0.000                                  1.617 -1.974 -1.646 -1.480 
     D   176   174 3   177     2     0     0     0     0       *   0.000                                 
    IL   177   177 3   177     2     1     1    13    28  -1.823  -0.479                                  0.000  0.000  0.000  0.000 
                                             [ END    43 ]      -      - - - - -
     E   178   177 3    -1     0     0     0     0     0                                                 
                                             [ BEGR   44 ]      -      - - - - -
     S   179    63 1   180     3     0     4    48    67  -7.765  -0.024  -6.419                         
    IL   180   180 2   180     3     1     5    51    71  -1.442  -0.798  -4.142                          0.000  0.000  0.000  0.000 
                                             [ MATL   45 ]     49      - G - , -
    ML   181   180 2   183     2     1     4    48    67  -8.114  -0.005                                 -1.155 -2.303  1.603 -1.688 
     D   182   180 2   183     2     0     3    47    66  -8.445  -0.004                                 
    IL   183   183 3   183     2     1     4    49    68  -1.823  -0.479                                  0.000  0.000  0.000  0.000 
                                             [ BIF    46 ]      -      - - - - -
     B   184   183 3   185   235     0     3    47    66                                                 
                                             [ BEGL   47 ]      -      - - - - -
     S   185   184 1   186     4     0     0    30    48  -0.048  -6.728  -6.136  -6.776                 
                                             [ MATP   48 ]     50     65 c g V V
    MP   186   185 1   190     6     2     2    30    49  -9.029  -8.968  -0.022  -7.745  -8.024  -8.419 -2.994 -2.625 -3.039  1.141 -2.629 -3.803  2.052 -3.078 -3.092  2.002 -3.569 -0.517  1.490 -3.149 -0.305 -1.986 
    ML   187   185 1   190     6     1     1    28    47  -6.250  -6.596  -1.310  -1.005  -6.446  -3.975  0.368 -0.385 -0.191  0.094 
    MR   188   185 1   190     6     1     1    28    47  -6.988  -5.717  -1.625  -5.695  -0.829  -3.908  0.368 -0.385 -0.191  0.094 
     D   189   185 1   190     6     0     0    26    45  -9.049  -7.747  -3.544  -4.226  -4.244  -0.319 
    IL   190   190 5   190     6     1     1    29    48  -2.579  -2.842  -0.760  -4.497  -5.274  -4.934  0.000  0.000  0.000  0.000 
    IR   191   191 6   191     5     1     1    29    48  -2.408  -0.496  -5.920  -4.087  -5.193          0.000  0.000  0.000  0.000 
                                             [ MATP   49 ]     51     64 c g V V
    MP   192   191 6   196     6     2     2    28    47  -9.029  -8.968  -0.022  -7.745  -8.024  -8.419 -3.050 -2.907 -3.083  0.782 -2.255 -3.821  2.410 -2.968 -3.094  1.335 -3.574 -0.887  1.841 -3.249 -0.019 -2.008 
    ML   193   191 6   196     6     1     1    26    45  -6.250  -6.596  -1.310  -1.005  -6.446  -3.975  0.368 -0.385 -0.191  0.094 
    MR   194   191 6   196     6     1     1    26    45  -6.988  -5.717  -1.625  -5.695  -0.829  -3.908  0.368 -0.385 -0.191  0.094 
     D   195   191 6   196     6     0     0    24    43  -9.049  -7.747  -3.544  -4.226  -4.244  -0.319 
    IL   196   196 5   196     6     1     1    27    46  -2.579  -2.842  -0.760  -4.497  -5.274  -4.934  0.000  0.000  0.000  0.000 
    IR   197   197 6   197     5     1     1    27    46  -2.408  -0.496  -5.920  -4.087  -5.193          0.000  0.000  0.000  0.000 
                                             [ MATP   50 ]     52     63 G C V V
    MP   198   197 6   202     6     2     2    26    44  -9.029  -8.968  -0.022  -7.745  -8.024  -8.419 -3.756 -2.674 -3.755  0.886 -3.862 -4.241  0.802 -3.985 -3.718  3.209 -4.105 -0.382  0.207 -3.705 -1.394 -2.679 
    ML   199   197 6   202     6     1     1    24    43  -6.250  -6.596  -1.310  -1.005  -6.446  -3.975  0.368 -0.385 -0.191  0.094 
    MR   200   197 6   202     6     1     1    24    43  -6.988  -5.717  -1.625  -5.695  -0.829  -3.908  0.368 -0.385 -0.191  0.094 
     D   201   197 6   202     6     0     0    22    41  -9.049  -7.747  -3.544  -4.226  -4.244  -0.319 
    IL   202   202 5   202     6     1     1    25    44  -2.579  -2.842  -0.760  -4.497  -5.274  -4.934  0.000  0.000  0.000  0.000 
    IR   203   203 6   203     5     1     1    25    44  -2.408  -0.496  -5.920  -4.087  -5.193          0.000  0.000  0.000  0.000 
                                             [ MATP   51 ]     53     62 c g V V
    MP   204   203 6   208     6     2     2    24    42  -9.029  -8.968  -0.022  -7.745  -8.024  -8.419 -2.669 -2.431 -2.630  1.494 -2.476 -3.560  1.864 -2.893 -2.823  1.782 -3.330 -0.387  1.490 -2.867 -0.062 -1.782 
    ML   205   203 6   208     6     1     1    23    42  -6.250  -6.596  -1.310  -1.005  -6.446  -3.975  0.368 -0.385 -0.191  0.094 
    MR   206   203 6   208     6     1     1    23    42  -6.988  -5.717  -1.625  -5.695  -0.829  -3.908  0.368 -0.385 -0.191  0.094 
     D   207   203 6   208     6     0     0    21    40  -9.049  -7.747  -3.544  -4.226  -4.244  -0.319 
    IL   208   208 5   208     6     1     1    23    42  -2.579  -2.842  -0.760  -4.497  -5.274  -4.934  0.000  0.000  0.000  0.000 
    IR   209   209 6   209     5     1     1    23    42  -2.408  -0.496  -5.920  -4.087  -5.193          0.000  0.000  0.000  0.000 
                                             [ MATP   52 ]     54     61 c g V V
    MP   210   209 6   214     4     2     2    22    40  -6.732  -6.939  -0.062  -5.353                 -2.472 -2.448 -2.599  1.018 -2.080 -3.415  2.045 -2.687 -2.624  1.331 -3.157 -0.595  1.534 -2.619  0.954 -1.374 
    ML   211   209 6   214     4     1     1    22    41  -3.758  -3.940  -0.507  -2.670                  0.368 -0.385 -0.191  0.094 
    MR   212   209 6   214     4     1     1    22    41  -4.809  -3.838  -1.706  -0.766                  0.368 -0.385 -0.191  0.094 
     D   213   209 6   214     4     0     0    21    40  -4.568  -4.250  -2.265  -0.520                 
    IL   214   214 5   214     4     1     1    24    43  -1.686  -2.369  -1.117  -4.855                  0.000  0.000  0.000  0.000 
    IR   215   215 6   215     3     1     1    23    42  -1.442  -0.798  -4.142                          0.000  0.000  0.000  0.000 
                                             [ MATL   53 ]     55      - U - = -
    ML   216   215 6   218     3     1     1    19    37  -7.765  -0.822  -1.219                         -0.404 -0.727 -0.662  1.006 
     D   217   215 6   218     3     0     0    18    37  -6.174  -1.687  -0.566                         
    IL   218   218 3   218     3     1     1    22    41  -1.442  -0.798  -4.142                          0.000  0.000  0.000  0.000 
                                             [ MATL   54 ]     56      - u - = -
    ML   219   218 3   221     3     1     1    18    36  -6.984  -0.041  -5.638                          0.215 -0.364 -0.363  0.361 
     D   220   218 3   221     3     0     0    16    35  -8.301  -0.248  -2.692                         
    IL   221   221 3   221     3     1     1    21    39  -1.442  -0.798  -4.142                          0.000  0.000  0.000  0.000 
                                             [ MATL   55 ]     57      - a - = -
    ML   222   221 3   224     3     1     1    16    35  -7.765  -0.024  -6.419                          0.743 -0.760 -0.251 -0.160 
     D   223   221 3   224     3     0     0    16    34  -6.174  -1.687  -0.566                         
    IL   224   224 3   224     3     1     1    19    38  -1.442  -0.798  -4.142                          0.000  0.000  0.000  0.000 
                                             [ MATL   56 ]     58      - g - = -
    ML   225   224 3   227     3     1     1    15    33  -7.765  -0.024  -6.419                          0.083 -1.321  0.932 -0.662 
     D   226   224 3   227     3     0     0    14    33  -6.174  -1.687  -0.566                         
    IL   227   227 3   227     3     1     1    18    37  -1.442  -0.798  -4.142                          0.000  0.000  0.000  0.000 
                                             [ MATL   57 ]     59      - c - = -
    ML   228   227 3   230     3     1     1    13    32  -7.765  -0.829  -1.209                         -0.065  0.746 -1.112 -0.144 
     D   229   227 3   230     3     0     0    13    32  -6.174  -1.687  -0.566                         
    IL   230   230 3   230     3     1     1    18    36  -1.442  -0.798  -4.142                          0.000  0.000  0.000  0.000 
                                             [ MATL   58 ]     60      - a - = -
    ML   231   230 3   233     2     1     1     1     1       *   0.000                                  0.489 -0.475 -0.260  0.059 
     D   232   230 3   233     2     0     0     0     0       *   0.000                                 
    IL   233   233 3   233     2     1     1    13    28  -1.823  -0.479                                  0.000  0.000  0.000  0.000 
                                             [ END    59 ]      -      - - - - -
     E   234   233 3    -1     0     0     0     0     0                                                 
                                             [ BEGR   60 ]      -      - - - - -
     S   235   184 1   236     3     0     0    30    49  -7.765  -0.024  -6.419                         
    IL   236   236 2   236     3     1     1    34    53  -1.442  -0.798  -4.142                          0.000  0.000  0.000  0.000 
                                             [ MATL   61 ]     66      - A - , -
    ML   237   236 2   239     5     1     1    30    49  -6.921  -0.044  -6.736  -6.949  -7.840          1.605 -1.933 -1.607 -1.440 
     D   238   236 2   239     5     0     0    29    48  -4.959  -0.803  -4.221  -2.596  -2.508         
    IL   239   239 3   239     5     1     1    31    49  -2.408  -0.496  -4.087  -5.920  -5.193          0.000  0.000  0.000  0.000 
                                             [ MATP   62 ]     67     82 G C T T
    MP   240   239 3   244     6     2     2    29    48  -9.029  -8.968  -0.022  -7.745  -8.024  -8.419 -3.937 -2.718 -3.984  0.749 -4.305 -4.352  0.168 -4.273 -3.156  3.387 -4.219 -0.391 -0.169 -3.866 -1.820 -2.909 
    ML   241   239 3   244     6     1     1    28    47  -6.250  -6.596  -1.310  -1.005  -6.446  -3.975  0.368 -0.385 -0.191  0.094 
    MR   242   239 3   244     6     1     1    28    47  -6.988  -5.717  -1.625  -5.695  -0.829  -3.908  0.368 -0.385 -0.191  0.094 
     D   243   239 3   244     6     0     0    25    44  -9.049  -7.747  -3.544  -4.226  -4.244  -0.319 
    IL   244   244 5   244     6     1     1    29    48  -2.579  -2.842  -0.760  -4.497  -5.274  -4.934  0.000  0.000  0.000  0.000 
    IR   245   245 6   245     5     1     1    29    47  -2.408  -0.496  -5.920  -4.087  -5.193          0.000  0.000  0.000  0.000 
                                             [ MATP   63 ]     68     81 c g T T
    MP   246   245 6   250     6     2     2    27    46  -9.029  -7.530  -0.027  -7.745  -8.024  -8.419 -2.764 -2.602 -2.856  1.019 -2.402 -3.661  1.993 -2.884 -2.880  1.496 -3.395 -0.451  1.992 -2.855 -0.060 -1.831 
    ML   247   245 6   250     6     1     1    26    45  -6.250  -6.596  -1.310  -1.005  -6.446  -3.975  0.368 -0.385 -0.191  0.094 
    MR   248   245 6   250     6     1     1    26    45  -6.988  -5.717  -1.625  -5.695  -0.829  -3.908  0.368 -0.385 -0.191  0.094 
     D   249   245 6   250     6     0     0    24    43  -9.049  -7.747  -3.544  -4.226  -4.244  -0.319 
    IL   250   250 5   250     6     1     1    27    46  -2.579  -2.842  -0.760  -4.497  -5.274  -4.934  0.000  0.000  0.000  0.000 
    IR   251   251 6   251     5     1     1    27    45  -2.436  -0.485  -5.947  -4.115  -5.221          0.000  0.000  0.000  0.000 
                                             [ MATP   64 ]     69     79 g c T T
    MP   252   251 6   256     6     2     2    25    44  -9.029  -8.968  -0.022  -7.745  -8.024  -8.419 -3.327 -2.488 -3.328  1.252 -3.377 -4.009  1.252 -3.568 -3.417  2.838 -3.836 -0.212  0.696 -3.350 -0.957 -2.276 
    ML   253   251 6   256     6     1     1    25    44  -6.250  -6.596  -1.310  -1.005  -6.446  -3.975  0.368 -0.385 -0.191  0.094 
    MR   254   251 6   256     6     1     1    24    43  -6.988  -5.717  -1.625  -5.695  -0.829  -3.908  0.368 -0.385 -0.191  0.094 
     D   255   251 6   256     6     0     0    23    42  -9.049  -7.747  -3.544  -4.226  -4.244  -0.319 
    IL   256   256 5   256     6     1     1    25    44  -2.579  -2.842  -0.760  -4.497  -5.274  -4.934  0.000  0.000  0.000  0.000 
    IR   257   257 6   257     5     1     1    25    44  -2.408  -0.496  -5.920  -4.087  -5.193          0.000  0.000  0.000  0.000 
                                             [ MATP   65 ]     70     78 G C T T
    MP   258   257 6   262     4     2     2    23    42  -6.732  -6.939  -0.062  -5.353                 -4.218 -2.510 -4.288  0.552 -4.693 -4.476 -0.151 -4.575 -4.000  3.500 -4.373 -0.522 -0.485 -4.083 -2.157 -3.193 
    ML   259   257 6   262     4     1     1    24    43  -3.758  -3.940  -0.507  -2.670                  0.368 -0.385 -0.191  0.094 
    MR   260   257 6   262     4     1     1    23    42  -4.809  -3.838  -1.706  -0.766                  0.368 -0.385 -0.191  0.094 
     D   261   257 6   262     4     0     0    22    41  -4.568  -4.250  -2.265  -0.520                 
    IL   262   262 5   262     4     1     1    25    44  -1.686  -2.369  -1.117  -4.855                  0.000  0.000  0.000  0.000 
    IR   263   263 6   263     3     1     1    24    43  -1.442  -0.798  -4.142                          0.000  0.000  0.000  0.000 
                                             [ MATL   66 ]     71      - U - = -
    ML   264   263 6   266     3     1     1    20    39  -7.765  -0.024  -6.419                         -0.725 -0.928 -1.505  1.332 
     D   265   263 6   266     3     0     0    19    38  -6.174  -1.687  -0.566                         
    IL   266   266 3   266     3     1     1    23    42  -1.442  -0.798  -4.142                          0.000  0.000  0.000  0.000 
                                             [ MATL   67 ]     72      - U - = -
    ML   267   266 3   269     3     1     1    19    38  -7.765  -0.024  -6.419                         -1.127 -1.189 -1.840  1.498 
     D   268   266 3   269     3     0     0    18    37  -6.174  -1.687  -0.566                         
    IL   269   269 3   269     3     1     1    22    41  -1.442  -0.798  -4.142                          0.000  0.000  0.000  0.000 
                                             [ MATL   68 ]     73      - C - = -
    ML   270   269 3   272     3     1     1    18    36  -7.765  -0.024  -6.419                         -1.270  1.468 -2.073 -0.782 
     D   271   269 3   272     3     0     0    17    36  -6.174  -1.687  -0.566                         
    IL   272   272 3   272     3     1     1    21    40  -1.442  -0.798  -4.142                          0.000  0.000  0.000  0.000 
                                             [ MATL   69 ]     74      - g - = -
    ML   273   272 3   275     3     1     1    16    35  -7.765  -0.024  -6.419                          0.228 -1.379  0.895 -0.776 
     D   274   272 3   275     3     0     0    16    34  -6.174  -1.687  -0.566                         
    IL   275   275 3   275     3     1     1    20    38  -1.442  -0.798  -4.142                          0.000  0.000  0.000  0.000 
                                             [ MATL   70 ]     75      - A - = -
    ML   276   275 3   278     3     1     1    15    33  -7.765  -0.024  -6.419                          1.499 -1.644 -1.434 -1.047 
     D   277   275 3   278     3     0     0    15    33  -6.174  -1.687  -0.566                         
    IL   278   278 3   278     3     1     1    19    37  -1.442  -0.798  -4.142                          0.000  0.000  0.000  0.000 
                                             [ MATL   71 ]     76      - U - = -
    ML   279   278 3   281     3     1     1    13    32  -7.765  -0.024  -6.419                         -0.842 -0.719 -1.562  1.320 
     D   280   278 3   281     3     0     0    13    32  -6.174  -1.687  -0.566                         
    IL   281   281 3   281     3     1     1    18    36  -1.442  -0.798  -4.142                          0.000  0.000  0.000  0.000 
                                             [ MATL   72 ]     77      - U - = -
    ML   282   281 3   284     2     1     1     1     1       *   0.000                                 -1.127 -1.189 -1.840  1.498 
     D   283   281 3   284     2     0     0     0     0       *   0.000                                 
    IL   284   284 3   284     2     1     1    13    28  -1.823  -0.479                                  0.000  0.000  0.000  0.000 
                                             [ END    73 ]      -      - - - - -
     E   285   284 3    -1     0     0     0     0     0                                                 
//
HMMER3/f [i1.1.1 | July 2014]
NAME  eukaryota
LENG  89
MAXL  173
ALPH  RNA
RF    yes
MM    no
CONS  yes
CS    yes
MAP   yes
DATE  Fri Sep 11 10:16:34 2015
COM   [1] /software/rg/el6.3/infernal-1.1.1/src/cmbuild --hand -F tRNAsec_db.cm tRNAsec_db.stk
NSEQ  140
EFFN  3.866577
CKSUM 3529670416
STATS LOCAL MSV       -9.0560  0.71861
STATS LOCAL VITERBI   -9.8583  0.71861
STATS LOCAL FORWARD   -3.8951  0.71861
HMM          A        C        G        U   
            m->m     m->i     m->d     i->m     i->i     d->m     d->d
  COMPO   1.63542  1.35172  1.22429  1.37687
          1.38629  1.38629  1.38629  1.38629
          0.03023  4.20708  4.20708  1.46634  0.26236  0.00000        *
      1   2.29719  2.96596  0.23283  2.88857      1 G A - (
          1.38629  1.38629  1.38629  1.38629
          0.03023  4.20708  4.20708  1.46634  0.26236  1.09861  0.40547
      2   3.23673  0.23929  3.08657  2.05682      2 C A - (
          1.38629  1.38629  1.38629  1.38629
          0.03023  4.20708  4.20708  1.46634  0.26236  1.09861  0.40547
      3   1.78858  0.96260  1.63657  1.36157      3 c A - (
          1.38629  1.38629  1.38629  1.38629
          0.03023  4.20708  4.20708  1.46634  0.26236  1.09861  0.40547
      4   1.66620  1.16616  1.41759  1.35798      4 c A - (
          1.38629  1.38629  1.38629  1.38629
          0.03023  4.20708  4.20708  1.46634  0.26236  1.09861  0.40547
      5   1.70469  1.86648  0.67410  1.87153      5 G A - (
          1.38629  1.38629  1.38629  1.38629
          0.03023  4.20708  4.20708  1.46634  0.26236  1.09861  0.40547
      6   1.50297  1.65339  1.05343  1.43805      6 g A - (
          1.38629  1.38629  1.38629  1.38629
          0.03023  4.20708  4.20708  1.46634  0.26236  1.09861  0.40547
      7   1.06388  1.79894  1.12021  1.81277      7 a A - (
          1.38629  1.38629  1.38629  1.38629
          0.03023  4.20708  4.20708  1.46634  0.26236  1.09861  0.40547
      8   2.78732  2.43682  3.30581  0.20542      8 U A - -
          1.38629  1.38629  1.38629  1.38629
          0.03023  4.20708  4.20708  1.46634  0.26236  1.09861  0.40547
      9   2.99450  3.84532  0.09880  3.78824      9 G A - (
          1.38629  1.38629  1.38629  1.38629
          0.03023  4.20708  4.20708  1.46634  0.26236  1.09861  0.40547
     10   0.08072  3.85303  3.52244  3.61930     10 A , - ,
          1.38629  1.38629  1.38629  1.38629
          0.03023  4.20708  4.20708  1.46634  0.26236  1.09861  0.40547
     11   1.40710  1.69082  1.30318  1.20693     11 u , - ,
          1.38629  1.38629  1.38629  1.38629
          0.03023  4.20708  4.20708  1.46634  0.26236  1.09861  0.40547
     12   3.45326  0.22769  3.25713  2.01372     12 C D - <
          1.38629  1.38629  1.38629  1.38629
          0.03023  4.20708  4.20708  1.46634  0.26236  1.09861  0.40547
     13   1.97842  1.05566  1.86484  1.02491     13 u D - <
          1.38629  1.38629  1.38629  1.38629
          0.03023  4.20708  4.20708  1.46634  0.26236  1.09861  0.40547
     14   2.10407  1.27378  1.75361  0.85538     14 u D - <
          1.38629  1.38629  1.38629  1.38629
          0.04798  3.44342  4.20708  0.76333  0.62757  1.09861  0.40547
     15   1.89164  0.97274  1.44633  1.44521     16 c D - <
          1.38629  1.38629  1.38629  1.38629
          0.03023  4.20708  4.20708  1.46634  0.26236  1.09861  0.40547
     16   1.53117  2.30053  0.56474  2.16278     17 G D - <
          1.38629  1.38629  1.38629  1.38629
          0.03023  4.20708  4.20708  1.46634  0.26236  1.09861  0.40547
     17   1.89502  1.40679  0.78897  1.89417     18 g D - <
          1.38629  1.38629  1.38629  1.38629
          0.03023  4.20708  4.20708  1.46634  0.26236  1.09861  0.40547
     18   2.18931  2.03911  2.64952  0.37516     19 U = - _
          1.38629  1.38629  1.38629  1.38629
          0.03023  4.20708  4.20708  1.46634  0.26236  1.09861  0.40547
     19   3.30257  4.24954  0.07601  3.81061     20 G = - _
          1.38629  1.38629  1.38629  1.38629
          0.03023  4.20708  4.20708  1.46634  0.26236  1.09861  0.40547
     20   3.07629  4.11187  0.09154  3.69031     21 G = - _
          1.38629  1.38629  1.38629  1.38629
          0.03958  4.20708  3.73318  1.46634  0.26236  1.09861  0.40547
     21   2.96940  2.75192  3.49296  0.15730     22 U = - _
          1.38629  1.38629  1.38629  1.38629
          1.14579  4.19801  0.40496  1.46634  0.26236  1.28266  0.32476
     22   1.11574  1.50331  1.68441  1.33036     23 a = - _
          1.38629  1.38629  1.38629  1.38629
          0.09031  3.14252  3.14252  1.46634  0.26236  0.04349  3.15695
     23   2.13288  0.86712  1.30090  1.66570     24 c D - >
          1.38629  1.38629  1.38629  1.38629
          0.03023  4.20708  4.20708  1.46634  0.26236  1.09861  0.40547
     24   2.45293  0.66744  2.08375  1.28563     25 C D - >
          1.38629  1.38629  1.38629  1.38629
          0.03023  4.20708  4.20708  1.46634  0.26236  1.09861  0.40547
     25   1.71593  1.84098  0.84593  1.45937     26 g D - >
          1.38629  1.38629  1.38629  1.38629
          0.03023  4.20708  4.20708  1.46634  0.26236  1.09861  0.40547
     26   1.70830  1.90549  0.65294  1.90004     27 G D - >
          1.38629  1.38629  1.38629  1.38629
          0.03023  4.20708  4.20708  1.46634  0.26236  1.09861  0.40547
     27   1.39995  2.03717  0.81461  1.71378     28 g D - >
          1.38629  1.38629  1.38629  1.38629
          0.03023  4.20708  4.20708  1.46634  0.26236  1.09861  0.40547
     28   2.25840  3.39677  0.19767  3.18538     29 G D - >
          1.38629  1.38629  1.38629  1.38629
          0.03023  4.20708  4.20708  1.46634  0.26236  1.09861  0.40547
     29   2.24486  1.44155  2.09505  0.62655     30 U C - <
          1.38629  1.38629  1.38629  1.38629
          0.03023  4.20708  4.20708  1.46634  0.26236  1.09861  0.40547
     30   1.93551  2.31793  0.41493  2.33523     31 G C - <
          1.38629  1.38629  1.38629  1.38629
          0.03023  4.20708  4.20708  1.46634  0.26236  1.09861  0.40547
     31   2.39818  0.41116  2.60068  1.76019     32 C C - <
          1.38629  1.38629  1.38629  1.38629
          0.03023  4.20708  4.20708  1.46634  0.26236  1.09861  0.40547
     32   0.90110  2.55141  0.83319  2.51028     33 g C - <
          1.38629  1.38629  1.38629  1.38629
          0.03023  4.20708  4.20708  1.46634  0.26236  1.09861  0.40547
     33   2.80016  3.59314  0.12597  3.50491     34 G C - <
          1.38629  1.38629  1.38629  1.38629
          0.03023  4.20708  4.20708  1.46634  0.26236  1.09861  0.40547
     34   1.48027  2.18842  0.61422  2.12638     35 G C - <
          1.38629  1.38629  1.38629  1.38629
          0.03023  4.20708  4.20708  1.46634  0.26236  1.09861  0.40547
     35   3.44183  0.11895  3.99832  2.78395     36 C = - _
          1.38629  1.38629  1.38629  1.38629
          0.03023  4.20708  4.20708  1.46634  0.26236  1.09861  0.40547
     36   3.19958  3.06773  3.73466  0.11787     37 U = - _
          1.38629  1.38629  1.38629  1.38629
          0.03023  4.20708  4.20708  1.46634  0.26236  1.09861  0.40547
     37   3.19958  3.06773  3.73466  0.11787     38 U a - _
          1.38629  1.38629  1.38629  1.38629
          0.03023  4.20708  4.20708  1.46634  0.26236  1.09861  0.40547
     38   3.57618  0.09905  4.12609  2.99232     39 C c - _
          1.38629  1.38629  1.38629  1.38629
          0.03023  4.20708  4.20708  1.46634  0.26236  1.09861  0.40547
     39   0.08072  3.85303  3.52244  3.61930     40 A d - _
          1.38629  1.38629  1.38629  1.38629
          0.03023  4.20708  4.20708  1.46634  0.26236  1.09861  0.40547
     40   0.12979  3.49688  2.93190  3.26678     41 A = - _
          1.38629  1.38629  1.38629  1.38629
          0.03023  4.20708  4.20708  1.46634  0.26236  1.09861  0.40547
     41   0.08072  3.85303  3.52244  3.61930     42 A = - _
          1.38629  1.38629  1.38629  1.38629
          0.03023  4.20708  4.20708  1.46634  0.26236  1.09861  0.40547
     42   2.37642  0.68556  2.02368  1.30511     43 C C - >
          1.38629  1.38629  1.38629  1.38629
          0.03023  4.20708  4.20708  1.46634  0.26236  1.09861  0.40547
     43   3.56020  0.15427  3.43210  2.49850     44 C C - >
          1.38629  1.38629  1.38629  1.38629
          0.03023  4.20708  4.20708  1.46634  0.26236  1.09861  0.40547
     44   2.75196  0.93691  2.37698  0.79511     45 u C - >
          1.38629  1.38629  1.38629  1.38629
          0.03023  4.20708  4.20708  1.46634  0.26236  1.09861  0.40547
     45   2.05292  2.77152  0.35329  2.23773     46 G C - >
          1.38629  1.38629  1.38629  1.38629
          0.03023  4.20708  4.20708  1.46634  0.26236  1.09861  0.40547
     46   2.60420  1.78764  2.12024  0.44835     47 U C - >
          1.38629  1.38629  1.38629  1.38629
          0.03023  4.20708  4.20708  1.46634  0.26236  1.09861  0.40547
     47   0.74512  2.29630  1.22035  2.04355     48 a C - >
          1.38629  1.38629  1.38629  1.38629
          0.03023  4.20708  4.20708  1.46634  0.26236  1.09861  0.40547
     48   3.30257  4.24954  0.07601  3.81061     49 G , - ,
          1.38629  1.38629  1.38629  1.38629
          0.03023  4.20708  4.20708  1.46634  0.26236  1.09861  0.40547
     49   1.88657  1.18758  1.20236  1.41483     50 c V - <
          1.38629  1.38629  1.38629  1.38629
          0.03023  4.20708  4.20708  1.46634  0.26236  1.09861  0.40547
     50   2.19775  0.93464  1.73429  1.14039     51 c V - <
          1.38629  1.38629  1.38629  1.38629
          0.03023  4.20708  4.20708  1.46634  0.26236  1.09861  0.40547
     51   2.26047  2.49691  0.28436  2.79907     52 G V - <
          1.38629  1.38629  1.38629  1.38629
          0.03023  4.20708  4.20708  1.46634  0.26236  1.09861  0.40547
     52   1.44134  1.36301  1.43304  1.31335     53 u V - <
          1.38629  1.38629  1.38629  1.38629
          0.03023  4.20708  4.20708  1.46634  0.26236  1.09861  0.40547
     53   1.91058  1.24567  1.68592  0.97026     54 u V - <
          1.38629  1.38629  1.38629  1.38629
          0.03023  4.20708  4.20708  1.46634  0.26236  1.09861  0.40547
     54   2.09360  2.26502  1.99272  0.45160     55 U = - _
          1.38629  1.38629  1.38629  1.38629
          1.12267  4.20708  0.41597  1.46634  0.26236  1.09861  0.40547
     55   1.35957  1.66002  1.77313  0.95895     56 u = - _
          1.38629  1.38629  1.38629  1.38629
          0.08757  3.17197  3.17197  1.46634  0.26236  0.04415  3.14211
     56   0.75964  2.06571  1.55344  1.64032     57 a = - _
          1.38629  1.38629  1.38629  1.38629
          0.03023  4.20708  4.20708  1.46634  0.26236  1.09861  0.40547
     57   1.46017  2.79588  0.49891  2.30710     58 G = - _
          1.38629  1.38629  1.38629  1.38629
          0.03023  4.20708  4.20708  1.46634  0.26236  1.09861  0.40547
     58   1.62285  0.57282  2.61972  1.79632     59 C = - _
          1.38629  1.38629  1.38629  1.38629
          1.13588  4.20708  0.40952  1.46634  0.26236  1.09861  0.40547
     59   0.99865  1.74993  1.65944  1.31830     60 a = - _
          1.38629  1.38629  1.38629  1.38629
          0.08868  3.15988  3.15988  1.46634  0.26236  0.04387  3.14829
     60   1.58713  1.83789  0.80240  1.67086     61 g V - >
          1.38629  1.38629  1.38629  1.38629
          0.03023  4.20708  4.20708  1.46634  0.26236  1.09861  0.40547
     61   1.55832  1.58054  1.16557  1.30231     62 g V - >
          1.38629  1.38629  1.38629  1.38629
          0.03023  4.20708  4.20708  1.46634  0.26236  1.09861  0.40547
     62   3.03584  0.32419  2.37143  1.99876     63 C V - >
          1.38629  1.38629  1.38629  1.38629
          0.03023  4.20708  4.20708  1.46634  0.26236  1.09861  0.40547
     63   1.30178  1.86802  0.83251  1.97638     64 g V - >
          1.38629  1.38629  1.38629  1.38629
          0.03023  4.20708  4.20708  1.46634  0.26236  1.09861  0.40547
     64   1.59538  1.30127  1.07883  1.68746     65 g V - >
          1.38629  1.38629  1.38629  1.38629
          0.03023  4.20708  4.20708  1.46634  0.26236  1.09861  0.40547
     65   0.08835  3.76190  3.43627  3.53587     66 A , - ,
          1.38629  1.38629  1.38629  1.38629
          0.03023  4.20708  4.20708  1.46634  0.26236  1.09861  0.40547
     66   2.57642  3.43538  0.15580  3.32403     67 G T - <
          1.38629  1.38629  1.38629  1.38629
          0.03023  4.20708  4.20708  1.46634  0.26236  1.09861  0.40547
     67   2.00056  1.29428  1.62821  0.93048     68 u T - <
          1.38629  1.38629  1.38629  1.38629
          0.03023  4.20708  4.20708  1.46634  0.26236  1.09861  0.40547
     68   1.76234  2.01234  0.53441  2.21948     69 G T - <
          1.38629  1.38629  1.38629  1.38629
          0.03023  4.20708  4.20708  1.46634  0.26236  1.09861  0.40547
     69   2.79377  3.74145  0.11779  3.64183     70 G T - <
          1.38629  1.38629  1.38629  1.38629
          0.03023  4.20708  4.20708  1.46634  0.26236  1.09861  0.40547
     70   2.48376  2.57762  3.14312  0.22631     71 U = - _
          1.38629  1.38629  1.38629  1.38629
          0.03023  4.20708  4.20708  1.46634  0.26236  1.09861  0.40547
     71   3.19958  3.06773  3.73466  0.11787     72 U = - _
          1.38629  1.38629  1.38629  1.38629
          0.03023  4.20708  4.20708  1.46634  0.26236  1.09861  0.40547
     72   3.57618  0.09905  4.12609  2.99232     73 C = - _
          1.38629  1.38629  1.38629  1.38629
          0.03023  4.20708  4.20708  1.46634  0.26236  1.09861  0.40547
     73   1.28140  2.93685  0.52458  2.55729     74 G = - _
          1.38629  1.38629  1.38629  1.38629
          0.03023  4.20708  4.20708  1.46634  0.26236  1.09861  0.40547
     74   0.15049  3.28515  3.15242  2.82129     75 A = - _
          1.38629  1.38629  1.38629  1.38629
          0.03023  4.20708  4.20708  1.46634  0.26236  1.09861  0.40547
     75   2.68955  2.24654  3.20838  0.24092     76 U = - _
          1.38629  1.38629  1.38629  1.38629
          0.03023  4.20708  4.20708  1.46634  0.26236  1.09861  0.40547
     76   3.19958  3.06773  3.73466  0.11787     77 U = - _
          1.38629  1.38629  1.38629  1.38629
          0.03023  4.20708  4.20708  1.46634  0.26236  1.09861  0.40547
     77   3.82186  0.13592  3.58302  2.55861     78 C T - >
          1.38629  1.38629  1.38629  1.38629
          0.03023  4.20708  4.20708  1.46634  0.26236  1.09861  0.40547
     78   2.46066  0.60455  1.87987  1.53391     79 C T - >
          1.38629  1.38629  1.38629  1.38629
          0.04469  3.54678  4.20708  0.83405  0.56967  1.09861  0.40547
     79   1.07761  1.81931  1.13441  1.73816     81 a T - >
          1.38629  1.38629  1.38629  1.38629
          0.03023  4.20708  4.20708  1.46634  0.26236  1.09861  0.40547
     80   3.37887  0.19241  3.26502  2.27545     82 C T - >
          1.38629  1.38629  1.38629  1.38629
          0.03023  4.20708  4.20708  1.46634  0.26236  1.09861  0.40547
     81   3.98383  0.11795  3.70941  2.68593     83 C A - )
          1.38629  1.38629  1.38629  1.38629
          0.03023  4.20708  4.20708  1.46634  0.26236  1.09861  0.40547
     82   2.96966  2.74102  3.49277  0.15811     84 U A - -
          1.38629  1.38629  1.38629  1.38629
          0.03023  4.20708  4.20708  1.46634  0.26236  1.09861  0.40547
     83   2.05645  1.23803  1.62800  0.95240     85 u A - )
          1.38629  1.38629  1.38629  1.38629
          0.03023  4.20708  4.20708  1.46634  0.26236  1.09861  0.40547
     84   1.62400  1.29674  1.37449  1.28554     86 u A - )
          1.38629  1.38629  1.38629  1.38629
          0.03023  4.20708  4.20708  1.46634  0.26236  1.09861  0.40547
     85   2.14034  0.82590  1.66102  1.36806     87 c A - )
          1.38629  1.38629  1.38629  1.38629
          0.03483  4.20708  3.94570  1.46634  0.26236  1.09861  0.40547
     86   1.59148  1.56972  0.99927  1.51356     88 g A - )
          1.38629  1.38629  1.38629  1.38629
          0.03037  4.20262  4.20262  1.46634  0.26236  1.19353  0.36118
     87   1.55580  1.79110  0.85341  1.62840     89 g A - )
          1.38629  1.38629  1.38629  1.38629
          0.03037  4.20262  4.20262  1.46634  0.26236  1.19353  0.36118
     88   2.33455  3.26090  0.19964  3.08419     90 G A - )
          1.38629  1.38629  1.38629  1.38629
          0.03037  4.20262  4.20262  1.46634  0.26236  0.93216  0.50038
     89   3.14646  0.30938  2.83563  1.80536     91 C A - )
          1.38629  1.38629  1.38629  1.38629
          0.01523  4.19207        *  1.46634  0.26236  0.00000        *
//
INFERNAL1/a [1.1.1 | July 2014]
NAME     bacteria
STATES   301
NODES    75
CLEN     94
W        111
ALPH     RNA
RF       yes
CONS     yes
MAP      yes
DATE     Fri Sep 11 10:16:35 2015
COM      [1] /software/rg/el6.3/infernal-1.1.1/src/cmbuild --hand -F tRNAsec_db.cm tRNAsec_db.stk
COM      [2] /software/rg/el6.3/infernal-1.1.1/src/cmcalibrate tRNAsec_db.cm
PBEGIN   0.05
PEND     0.05
WBETA    1e-07
QDBBETA1 1e-07
QDBBETA2 1e-15
N2OMEGA  1.52588e-05
N3OMEGA  1.52588e-05
ELSELF   -0.08926734
NSEQ     251
EFFN     1.382614
CKSUM    2320413532
NULL     0.000  0.000  0.000  0.000 
EFP7GF   -11.0730 0.71861
ECMLC    0.71696    -6.11142     1.86456     1600000      365322  0.003285
ECMGC    0.39440   -15.60854    -3.77049     1600000       42631  0.009383
ECMLI    0.58240    -5.81234     3.56496     1600000      282492  0.004248
ECMGI    0.43278    -9.80197     0.73661     1600000       38267  0.010453
CM
                                             [ ROOT    0 ]      -      - - - - -
     S     0    -1 0     1     6     0     1   111   132  -9.019  -8.959  -0.022  -7.735  -8.015  -8.410 
    IL     1     1 2     1     6     6    40   113   133  -2.579  -2.842  -0.760  -4.497  -5.274  -4.934  0.000  0.000  0.000  0.000 
    IR     2     2 3     2     5     6    40   113   133  -2.408  -0.496  -5.920  -4.087  -5.193          0.000  0.000  0.000  0.000 
                                             [ MATP    1 ]      1    107 g c A A
    MP     3     2 3     7     6     9    44   111   132  -9.019  -8.959  -0.022  -7.735  -8.015  -8.410 -2.950 -2.292 -2.684  1.228 -3.065 -3.695  1.209 -3.282 -3.137  2.710 -3.007 -0.130  0.845 -2.989 -0.541 -1.986 
    ML     4     2 3     7     6     5    38   110   130  -6.250  -6.596  -1.310  -1.005  -6.446  -3.975  0.368 -0.385 -0.191  0.094 
    MR     5     2 3     7     6     5    37   110   130  -6.988  -5.717  -1.625  -5.695  -0.829  -3.908  0.368 -0.385 -0.191  0.094 
     D     6     2 3     7     6     2    32   107   128  -9.049  -7.747  -3.544  -4.226  -4.244  -0.319 
    IL     7     7 5     7     6     6    40   111   131  -2.579  -2.842  -0.760  -4.497  -5.274  -4.934  0.000  0.000  0.000  0.000 
    IR     8     8 6     8     5     6    40   111   131  -2.408  -0.496  -5.920  -4.087  -5.193          0.000  0.000  0.000  0.000 
                                             [ MATP    2 ]      2    106 G C A A
    MP     9     8 6    13     6     9    43   109   130  -9.019  -8.959  -0.025  -7.312  -8.015  -8.410 -3.900 -2.609 -3.929  0.765 -4.262 -4.257  0.225 -4.270 -3.832  3.367 -4.201 -0.356 -0.099 -3.413 -1.764 -2.881 
    ML    10     8 6    13     6     5    37   108   128  -6.250  -6.596  -1.310  -1.005  -6.446  -3.975  0.368 -0.385 -0.191  0.094 
    MR    11     8 6    13     6     5    37   108   128  -6.988  -5.717  -1.625  -5.695  -0.829  -3.908  0.368 -0.385 -0.191  0.094 
     D    12     8 6    13     6     2    31   105   126  -9.049  -7.747  -3.544  -4.226  -4.244  -0.319 
    IL    13    13 5    13     6     6    39   109   129  -2.579  -2.842  -0.760  -4.497  -5.274  -4.934  0.000  0.000  0.000  0.000 
    IR    14    14 6    14     5     6    39   109   129  -2.408  -0.496  -5.920  -4.087  -5.193          0.000  0.000  0.000  0.000 
                                             [ MATP    3 ]      3    105 g c A A
    MP    15    14 6    19     6     9    41   107   128  -9.017  -8.956  -0.022  -7.733  -8.013  -8.408 -3.169 -2.356 -3.213  1.980 -3.399 -4.061  0.962 -3.455 -3.250  2.559 -3.720  0.017  0.628 -3.336 -1.030 -2.151 
    ML    16    14 6    19     6     5    36   106   126  -6.279  -6.625  -1.269  -1.033  -6.475  -4.004  0.461 -0.450 -0.188  0.019 
    MR    17    14 6    19     6     5    36   106   126  -6.988  -5.717  -1.625  -5.695  -0.829  -3.908  0.368 -0.385 -0.191  0.094 
     D    18    14 6    19     6     2    31   103   124  -9.049  -7.747  -3.544  -4.226  -4.244  -0.319 
    IL    19    19 5    19     6     6    38   107   127  -2.579  -2.842  -0.760  -4.497  -5.274  -4.934  0.000  0.000  0.000  0.000 
    IR    20    20 6    20     5     6    38   106   127  -2.408  -0.496  -5.920  -4.087  -5.193          0.000  0.000  0.000  0.000 
                                             [ MATP    4 ]      4    104 g c A A
    MP    21    20 6    25     6     9    40   105   126  -9.019  -8.959  -0.024  -7.455  -8.015  -8.410 -3.004 -2.221 -2.909  2.222 -3.277 -3.996  0.981 -3.316 -3.112  2.263 -3.604  0.247  0.652 -3.230 -0.960 -2.020 
    ML    22    20 6    25     6     5    35   104   124  -6.250  -6.596  -1.310  -1.005  -6.446  -3.975  0.368 -0.385 -0.191  0.094 
    MR    23    20 6    25     6     5    35   104   124  -6.988  -5.717  -1.625  -5.695  -0.829  -3.908  0.368 -0.385 -0.191  0.094 
     D    24    20 6    25     6     2    31   101   122  -9.049  -7.747  -3.544  -4.226  -4.244  -0.319 
    IL    25    25 5    25     6     5    37   105   125  -2.579  -2.842  -0.760  -4.497  -5.274  -4.934  0.000  0.000  0.000  0.000 
    IR    26    26 6    26     5     6    37   104   125  -2.408  -0.496  -5.920  -4.087  -5.193          0.000  0.000  0.000  0.000 
                                             [ MATP    5 ]      5    103 G C A A
    MP    27    26 6    31     6     8    38   103   124  -7.715  -8.957  -0.028  -7.454  -8.013  -8.408 -3.509 -2.518 -3.522  1.108 -3.799 -3.658  0.581 -3.894 -3.580  3.128 -3.962  0.045  0.269 -3.419 -1.370 -2.518 
    ML    28    26 6    31     6     5    35   102   122  -6.268  -6.614  -1.284  -1.023  -6.464  -3.994  0.342 -0.377 -0.221  0.144 
    MR    29    26 6    31     6     4    34   102   122  -6.988  -5.717  -1.625  -5.695  -0.829  -3.908  0.368 -0.385 -0.191  0.094 
     D    30    26 6    31     6     2    30    99   120  -9.049  -7.747  -3.544  -4.226  -4.244  -0.319 
    IL    31    31 5    31     6     5    36   103   123  -2.617  -2.879  -0.735  -4.535  -5.311  -4.971  0.000  0.000  0.000  0.000 
    IR    32    32 6    32     5     5    36   102   123  -2.408  -0.496  -5.920  -4.087  -5.193          0.000  0.000  0.000  0.000 
                                             [ MATP    6 ]      7    102 c g A A
    MP    33    32 6    37     6     8    36   101   122  -6.398  -8.957  -0.038  -7.569  -8.013  -8.408 -2.773 -2.532 -2.857  1.285 -2.471 -3.650  2.029 -2.923 -2.899  1.725 -3.402 -0.486  1.598 -2.971 -0.114 -1.705 
    ML    34    32 6    37     6     4    33   100   120  -6.268  -6.614  -1.284  -1.023  -6.464  -3.993  0.382 -0.399 -0.134  0.038 
    MR    35    32 6    37     6     4    33   100   120  -6.988  -5.717  -1.625  -5.695  -0.829  -3.908  0.368 -0.385 -0.191  0.094 
     D    36    32 6    37     6     2    30    97   118  -9.049  -7.747  -3.544  -4.226  -4.244  -0.319 
    IL    37    37 5    37     6     5    35   101   121  -2.706  -2.969  -0.679  -4.624  -5.400  -5.060  0.000  0.000  0.000  0.000 
    IR    38    38 6    38     5     5    35   100   121  -2.408  -0.496  -5.920  -4.087  -5.193          0.000  0.000  0.000  0.000 
                                             [ MATP    7 ]      9    101 g c A A
    MP    39    38 6    43     6     7    34    99   120  -9.019  -8.958  -0.022  -7.734  -8.014  -8.409 -2.461 -2.263 -2.761  1.447 -2.886 -3.606  1.303 -3.141 -2.990  2.482 -3.450 -0.156  1.096 -2.892 -0.581 -1.753 
    ML    40    38 6    43     6     4    32    98   119  -6.260  -6.606  -1.296  -1.015  -6.456  -3.986  0.353 -0.380 -0.208  0.123 
    MR    41    38 6    43     6     4    32    98   118  -6.988  -5.717  -1.625  -5.695  -0.829  -3.908  0.368 -0.385 -0.191  0.094 
     D    42    38 6    43     6     2    29    96   117  -9.049  -7.747  -3.544  -4.226  -4.244  -0.319 
    IL    43    43 5    43     6     5    33    99   119  -2.579  -2.842  -0.760  -4.497  -5.274  -4.934  0.000  0.000  0.000  0.000 
    IR    44    44 6    44     5     5    33    99   119  -2.408  -0.496  -5.920  -4.087  -5.193          0.000  0.000  0.000  0.000 
                                             [ MATP    8 ]     10    100 c g A A
    MP    45    44 6    49     4     5    32    97   118  -5.938  -6.911  -0.073  -5.326                 -1.518 -1.550 -1.752  1.268 -1.730 -2.547  1.643 -1.734 -0.886  1.286 -2.080 -0.205  1.416 -1.280  0.058 -0.991 
    ML    46    44 6    49     4     3    31    97   118  -3.758  -3.940  -0.507  -2.670                  0.368 -0.385 -0.191  0.094 
    MR    47    44 6    49     4     3    30    97   117  -4.809  -3.838  -1.706  -0.766                  0.368 -0.385 -0.191  0.094 
     D    48    44 6    49     4     1    29    95   116  -4.568  -4.250  -2.265  -0.520                 
    IL    49    49 5    49     4     4    32    98   119  -1.721  -2.405  -1.077  -4.890                  0.000  0.000  0.000  0.000 
    IR    50    50 6    50     3     4    31    98   118  -1.442  -0.798  -4.142                          0.000  0.000  0.000  0.000 
                                             [ MATL    9 ]     12      - a - , -
    ML    51    50 6    53     3     3    30    95   115  -7.740  -0.034  -5.754                          0.528 -0.556 -0.263  0.063 
     D    52    50 6    53     3     1    29    93   114  -6.174  -1.687  -0.566                         
    IL    53    53 3    53     3     3    31    96   117  -1.442  -0.798  -4.142                          0.000  0.000  0.000  0.000 
                                             [ MATL   10 ]     13      - U - , -
    ML    54    53 3    56     2     2    29    94   114  -8.071  -0.005                                 -0.316 -0.505 -1.055  1.007 
     D    55    53 3    56     2     1    28    93   113  -8.450  -0.004                                 
    IL    56    56 3    56     2     2    30    95   115  -1.823  -0.479                                  0.000  0.000  0.000  0.000 
                                             [ BIF    11 ]      -      - - - - -
     B    57    56 3    58   170     1    28    93   113                                                 
                                             [ BEGL   12 ]      -      - - - - -
     S    58    57 1    59     1     0     1    51    70   0.000                                         
                                             [ BIF    13 ]      -      - - - - -
     B    59    58 1    60   110     0     1    51    70                                                 
                                             [ BEGL   14 ]      -      - - - - -
     S    60    59 1    61     4     0     0    30    49  -0.049  -6.716  -6.123  -6.763                 
                                             [ MATP   15 ]     14     34 g c D D
    MP    61    60 1    65     6     2     2    30    49  -9.019  -8.959  -0.022  -7.735  -8.015  -8.410 -2.815 -2.430 -2.890  1.227 -2.636 -3.668  1.960 -2.957 -2.954  2.021 -3.438  0.038  1.257 -2.979 -0.253 -1.875 
    ML    62    60 1    65     6     1     1    29    48  -6.250  -6.596  -1.310  -1.005  -6.446  -3.975  0.368 -0.385 -0.191  0.094 
    MR    63    60 1    65     6     1     1    29    48  -6.988  -5.717  -1.625  -5.695  -0.829  -3.908  0.368 -0.385 -0.191  0.094 
     D    64    60 1    65     6     0     0    26    45  -9.049  -7.747  -3.544  -4.226  -4.244  -0.319 
    IL    65    65 5    65     6     1     1    30    49  -2.579  -2.842  -0.760  -4.497  -5.274  -4.934  0.000  0.000  0.000  0.000 
    IR    66    66 6    66     5     1     1    30    49  -2.408  -0.496  -5.920  -4.087  -5.193          0.000  0.000  0.000  0.000 
                                             [ MATP   16 ]     15     33 g c D D
    MP    67    66 6    71     6     2     2    28    47  -7.816  -8.959  -0.026  -7.735  -8.015  -8.410 -2.986 -2.350 -3.008  1.327 -3.006 -3.752  1.411 -3.264 -3.152  2.522 -3.593  0.017  1.010 -3.044 -0.436 -1.962 
    ML    68    66 6    71     6     1     1    27    46  -6.250  -6.596  -1.310  -1.005  -6.446  -3.975  0.368 -0.385 -0.191  0.094 
    MR    69    66 6    71     6     1     1    27    46  -6.988  -5.717  -1.625  -5.695  -0.829  -3.908  0.368 -0.385 -0.191  0.094 
     D    70    66 6    71     6     0     0    24    43  -9.049  -7.747  -3.544  -4.226  -4.244  -0.319 
    IL    71    71 5    71     6     1     1    28    47  -2.612  -2.875  -0.738  -4.531  -5.307  -4.967  0.000  0.000  0.000  0.000 
    IR    72    72 6    72     5     1     1    28    46  -2.408  -0.496  -5.920  -4.087  -5.193          0.000  0.000  0.000  0.000 
                                             [ MATP   17 ]     17     32 g c D D
    MP    73    72 6    77     6     2     2    26    45  -5.492  -8.959  -0.052  -7.735  -8.015  -8.410 -2.754 -2.411 -2.832  1.167 -2.596 -3.611  1.690 -2.983 -2.906  2.112 -3.396 -0.148  1.306 -2.920  0.423 -1.840 
    ML    74    72 6    77     6     1     1    25    44  -6.250  -6.596  -1.310  -1.005  -6.446  -3.975  0.368 -0.385 -0.191  0.094 
    MR    75    72 6    77     6     1     1    25    43  -6.988  -5.717  -1.625  -5.695  -0.829  -3.908  0.368 -0.385 -0.191  0.094 
     D    76    72 6    77     6     0     0    22    41  -9.049  -7.747  -3.544  -4.226  -4.244  -0.319 
    IL    77    77 5    77     6     1     1    26    45  -2.827  -3.090  -0.610  -4.745  -5.521  -5.182  0.000  0.000  0.000  0.000 
    IR    78    78 6    78     5     1     1    26    44  -2.408  -0.496  -5.920  -4.087  -5.193          0.000  0.000  0.000  0.000 
                                             [ MATP   18 ]     19     31 c g D D
    MP    79    78 6    83     6     2     2    24    43  -6.406  -8.959  -0.037  -7.735  -8.015  -8.410 -2.650 -2.445 -2.751  1.121 -2.421 -3.549  1.962 -2.791 -2.796  1.819 -3.306 -0.371  1.430 -2.862  0.390 -1.596 
    ML    80    78 6    83     6     1     1    23    42  -6.250  -6.596  -1.310  -1.005  -6.446  -3.975  0.368 -0.385 -0.191  0.094 
    MR    81    78 6    83     6     1     1    23    42  -6.988  -5.717  -1.625  -5.695  -0.829  -3.908  0.368 -0.385 -0.191  0.094 
     D    82    78 6    83     6     0     0    21    39  -9.049  -7.747  -3.544  -4.226  -4.244  -0.319 
    IL    83    83 5    83     6     1     1    24    43  -2.705  -2.968  -0.679  -4.623  -5.399  -5.060  0.000  0.000  0.000  0.000 
    IR    84    84 6    84     5     1     1    24    42  -2.408  -0.496  -5.920  -4.087  -5.193          0.000  0.000  0.000  0.000 
                                             [ MATP   19 ]     21     30 c g D D
    MP    85    84 6    89     6     2     2    22    41  -5.763  -8.959  -0.047  -7.735  -8.015  -8.410 -2.385 -2.381 -2.573  1.143 -2.103 -3.394  2.067 -2.616 -2.602  1.455 -3.136 -0.319  1.621 -2.701  0.168 -1.371 
    ML    86    84 6    89     6     1     1    21    40  -6.250  -6.596  -1.310  -1.005  -6.446  -3.975  0.368 -0.385 -0.191  0.094 
    MR    87    84 6    89     6     1     1    21    40  -6.988  -5.717  -1.625  -5.695  -0.829  -3.908  0.368 -0.385 -0.191  0.094 
     D    88    84 6    89     6     0     0    19    38  -9.049  -7.747  -3.544  -4.226  -4.244  -0.319 
    IL    89    89 5    89     6     1     1    22    41  -2.784  -3.047  -0.634  -4.702  -5.478  -5.138  0.000  0.000  0.000  0.000 
    IR    90    90 6    90     5     1     1    22    40  -2.408  -0.496  -5.920  -4.087  -5.193          0.000  0.000  0.000  0.000 
                                             [ MATP   20 ]     23     29 C G D D
    MP    91    90 6    95     4     2     2    20    39  -5.691  -6.911  -0.078  -5.326                 -4.108 -3.970 -3.869 -0.248 -2.693 -4.337  3.387 -3.457 -3.907  0.068 -4.212 -1.913  0.861 -4.204 -0.393 -2.764 
    ML    92    90 6    95     4     1     1    20    39  -3.758  -3.940  -0.507  -2.670                  0.368 -0.385 -0.191  0.094 
    MR    93    90 6    95     4     1     1    20    39  -4.809  -3.838  -1.706  -0.766                  0.368 -0.385 -0.191  0.094 
     D    94    90 6    95     4     0     0    19    38  -4.568  -4.250  -2.265  -0.520                 
    IL    95    95 5    95     4     1     1    22    41  -1.737  -2.420  -1.059  -4.906                  0.000  0.000  0.000  0.000 
    IR    96    96 6    96     3     1     1    21    40  -1.442  -0.798  -4.142                          0.000  0.000  0.000  0.000 
                                             [ MATL   21 ]     25      - u - = -
    ML    97    96 6    99     3     1     1    16    35  -7.740  -0.024  -6.394                         -0.545  0.131 -1.289  0.856 
     D    98    96 6    99     3     0     0    16    34  -6.174  -1.687  -0.566                         
    IL    99    99 3    99     3     1     1    20    38  -1.442  -0.798  -4.142                          0.000  0.000  0.000  0.000 
                                             [ MATL   22 ]     26      - G - = -
    ML   100    99 3   102     3     1     1    15    33  -7.740  -0.024  -6.394                         -1.102 -2.240  1.584 -1.624 
     D   101    99 3   102     3     0     0    15    33  -6.174  -1.687  -0.566                         
    IL   102   102 3   102     3     1     1    19    37  -1.442  -0.798  -4.142                          0.000  0.000  0.000  0.000 
                                             [ MATL   23 ]     27      - G - = -
    ML   103   102 3   105     3     1     1    13    32  -7.740  -0.024  -6.394                         -1.102 -2.240  1.584 -1.624 
     D   104   102 3   105     3     0     0    13    32  -6.174  -1.687  -0.566                         
    IL   105   105 3   105     3     1     1    18    36  -1.442  -0.798  -4.142                          0.000  0.000  0.000  0.000 
                                             [ MATL   24 ]     28      - U - = -
    ML   106   105 3   108     2     1     1     1     1       *   0.000                                 -1.084 -1.154 -1.793  1.480 
     D   107   105 3   108     2     0     0     0     0       *   0.000                                 
    IL   108   108 3   108     2     1     1    13    28  -1.823  -0.479                                  0.000  0.000  0.000  0.000 
                                             [ END    25 ]      -      - - - - -
     E   109   108 3    -1     0     0     0     0     0                                                 
                                             [ BEGR   26 ]      -      - - - - -
     S   110    59 1   111     5     0     0    33    52  -6.899  -0.050  -6.267  -6.927  -7.819         
    IL   111   111 2   111     5     1     1    35    54  -2.408  -0.496  -4.087  -5.920  -5.193          0.000  0.000  0.000  0.000 
                                             [ MATP   27 ]     35     57 c g C C
    MP   112   111 2   116     6     2     2    33    52  -9.017  -3.025  -0.211  -7.733  -8.013  -8.408 -2.745 -2.534 -2.842  0.991 -2.409 -3.619  2.277 -2.878 -2.859  1.454 -3.358  0.142  1.453 -2.966  0.052 -1.654 
    ML   113   111 2   116     6     1     1    32    51  -6.277  -5.119  -1.338  -1.032  -6.473  -4.003  0.448 -0.466 -0.126 -0.006 
    MR   114   111 2   116     6     1     1    32    51  -6.988  -5.717  -1.625  -5.695  -0.829  -3.908  0.368 -0.385 -0.191  0.094 
     D   115   111 2   116     6     0     0    29    48  -9.049  -7.747  -3.544  -4.226  -4.244  -0.319 
    IL   116   116 5   116     6     1     1    33    52  -2.579  -2.842  -0.760  -4.497  -5.274  -4.934  0.000  0.000  0.000  0.000 
    IR   117   117 6   117     5     1     1    32    51  -2.794  -0.327  -6.725  -4.893  -5.999          0.000  0.000  0.000  0.000 
                                             [ MATP   28 ]     36     53 c g C C
    MP   118   117 6   122     6     2     2    31    50  -9.019  -7.362  -0.028  -7.735  -8.015  -8.410 -2.336 -2.274 -2.419  1.049 -1.885 -3.306  2.233 -2.327 -2.341  1.276 -3.048 -0.100  1.539 -2.615 -0.024 -1.555 
    ML   119   117 6   122     6     1     1    30    49  -6.250  -6.596  -1.310  -1.005  -6.446  -3.975  0.368 -0.385 -0.191  0.094 
    MR   120   117 6   122     6     1     1    30    49  -6.988  -5.717  -1.625  -5.695  -0.829  -3.908  0.368 -0.385 -0.191  0.094 
     D   121   117 6   122     6     0     0    27    46  -9.049  -7.747  -3.544  -4.226  -4.244  -0.319 
    IL   122   122 5   122     6     1     1    31    50  -2.579  -2.842  -0.760  -4.497  -5.274  -4.934  0.000  0.000  0.000  0.000 
    IR   123   123 6   123     5     1     1    31    49  -2.441  -0.483  -5.952  -4.120  -5.226          0.000  0.000  0.000  0.000 
                                             [ MATP   29 ]     37     51 c g C C
    MP   124   123 6   128     6     2     2    29    48  -9.019  -8.959  -0.022  -7.735  -8.015  -8.410 -3.138 -2.962 -3.147  0.947 -2.416 -3.863  2.511 -3.000 -3.157  1.144 -3.620 -0.913  1.778 -3.328 -0.100 -2.061 
    ML   125   123 6   128     6     1     1    28    47  -6.250  -6.596  -1.310  -1.005  -6.446  -3.975  0.368 -0.385 -0.191  0.094 
    MR   126   123 6   128     6     1     1    28    47  -6.988  -5.717  -1.625  -5.695  -0.829  -3.908  0.368 -0.385 -0.191  0.094 
     D   127   123 6   128     6     0     0    25    44  -9.049  -7.747  -3.544  -4.226  -4.244  -0.319 
    IL   128   128 5   128     6     1     1    29    48  -2.579  -2.842  -0.760  -4.497  -5.274  -4.934  0.000  0.000  0.000  0.000 
    IR   129   129 6   129     5     1     1    29    48  -2.408  -0.496  -5.920  -4.087  -5.193          0.000  0.000  0.000  0.000 
                                             [ MATP   30 ]     38     50 G C C C
    MP   130   129 6   134     6     2     2    27    46  -9.019  -8.959  -0.022  -7.735  -8.015  -8.410 -4.307 -2.890 -4.377  0.480 -4.621 -4.516 -0.090 -4.581 -4.030  3.514 -4.400 -0.577 -0.489 -4.179 -2.106 -3.261 
    ML   131   129 6   134     6     1     1    26    45  -6.250  -6.596  -1.310  -1.005  -6.446  -3.975  0.368 -0.385 -0.191  0.094 
    MR   132   129 6   134     6     1     1    26    45  -6.988  -5.717  -1.625  -5.695  -0.829  -3.908  0.368 -0.385 -0.191  0.094 
     D   133   129 6   134     6     0     0    24    43  -9.049  -7.747  -3.544  -4.226  -4.244  -0.319 
    IL   134   134 5   134     6     1     1    27    46  -2.579  -2.842  -0.760  -4.497  -5.274  -4.934  0.000  0.000  0.000  0.000 
    IR   135   135 6   135     5     1     1    27    46  -2.408  -0.496  -5.920  -4.087  -5.193          0.000  0.000  0.000  0.000 
                                             [ MATP   31 ]     39     49 G C C C
    MP   136   135 6   140     6     2     2    25    44  -9.019  -8.959  -0.022  -7.735  -8.015  -8.410 -4.307 -2.890 -4.377  0.480 -4.621 -4.516 -0.090 -4.581 -4.030  3.514 -4.400 -0.577 -0.489 -4.179 -2.106 -3.261 
    ML   137   135 6   140     6     1     1    25    44  -6.250  -6.596  -1.310  -1.005  -6.446  -3.975  0.368 -0.385 -0.191  0.094 
    MR   138   135 6   140     6     1     1    24    43  -6.988  -5.717  -1.625  -5.695  -0.829  -3.908  0.368 -0.385 -0.191  0.094 
     D   139   135 6   140     6     0     0    23    42  -9.049  -7.747  -3.544  -4.226  -4.244  -0.319 
    IL   140   140 5   140     6     1     1    25    44  -2.579  -2.842  -0.760  -4.497  -5.274  -4.934  0.000  0.000  0.000  0.000 
    IR   141   141 6   141     5     1     1    25    44  -2.408  -0.496  -5.920  -4.087  -5.193          0.000  0.000  0.000  0.000 
                                             [ MATP   32 ]     40     48 u a C C
    MP   142   141 6   146     4     2     2    23    42  -6.704  -6.911  -0.063  -5.326                 -2.958 -2.640 -3.010  1.684 -2.571 -3.819  1.681 -3.014 -3.026  1.414 -3.517 -0.527  2.019 -3.193 -0.296 -1.967 
    ML   143   141 6   146     4     1     1    24    43  -3.758  -3.940  -0.507  -2.670                  0.368 -0.385 -0.191  0.094 
    MR   144   141 6   146     4     1     1    23    42  -4.809  -3.838  -1.706  -0.766                  0.368 -0.385 -0.191  0.094 
     D   145   141 6   146     4     0     0    22    41  -4.568  -4.250  -2.265  -0.520                 
    IL   146   146 5   146     4     1     1    25    44  -1.686  -2.369  -1.117  -4.855                  0.000  0.000  0.000  0.000 
    IR   147   147 6   147     3     1     1    24    43  -1.442  -0.798  -4.142                          0.000  0.000  0.000  0.000 
                                             [ MATL   33 ]     41      - C - = -
    ML   148   147 6   150     3     1     1    20    39  -7.740  -0.024  -6.394                         -1.002  1.301 -1.799 -0.416 
     D   149   147 6   150     3     0     0    19    38  -6.174  -1.687  -0.566                         
    IL   150   150 3   150     3     1     1    23    42  -1.442  -0.798  -4.142                          0.000  0.000  0.000  0.000 
                                             [ MATL   34 ]     42      - U - = -
    ML   151   150 3   153     3     1     1    19    38  -7.740  -0.024  -6.394                         -1.084 -1.154 -1.793  1.480 
     D   152   150 3   153     3     0     0    18    37  -6.174  -1.687  -0.566                         
    IL   153   153 3   153     3     1     1    22    41  -1.442  -0.798  -4.142                          0.000  0.000  0.000  0.000 
                                             [ MATL   35 ]     43      - U - a -
    ML   154   153 3   156     3     1     1    18    36  -7.740  -0.024  -6.394                         -1.084 -1.154 -1.793  1.480 
     D   155   153 3   156     3     0     0    17    36  -6.174  -1.687  -0.566                         
    IL   156   156 3   156     3     1     1    21    40  -1.442  -0.798  -4.142                          0.000  0.000  0.000  0.000 
                                             [ MATL   36 ]     44      - C - c -
    ML   157   156 3   159     3     1     1    16    35  -7.740  -0.024  -6.394                         -1.214  1.444 -2.013 -0.737 
     D   158   156 3   159     3     0     0    16    34  -6.174  -1.687  -0.566                         
    IL   159   159 3   159     3     1     1    20    38  -1.442  -0.798  -4.142                          0.000  0.000  0.000  0.000 
                                             [ MATL   37 ]     45      - A - d -
    ML   160   159 3   162     3     1     1    15    33  -7.740  -0.024  -6.394                          1.602 -1.925 -1.602 -1.427 
     D   161   159 3   162     3     0     0    15    33  -6.174  -1.687  -0.566                         
    IL   162   162 3   162     3     1     1    19    37  -1.442  -0.798  -4.142                          0.000  0.000  0.000  0.000 
                                             [ MATL   38 ]     46      - A - = -
    ML   163   162 3   165     3     1     1    13    32  -7.740  -0.024  -6.394                          1.602 -1.925 -1.602 -1.427 
     D   164   162 3   165     3     0     0    13    32  -6.174  -1.687  -0.566                         
    IL   165   165 3   165     3     1     1    18    36  -1.442  -0.798  -4.142                          0.000  0.000  0.000  0.000 
                                             [ MATL   39 ]     47      - A - = -
    ML   166   165 3   168     2     1     1     1     1       *   0.000                                  1.602 -1.925 -1.602 -1.427 
     D   167   165 3   168     2     0     0     0     0       *   0.000                                 
    IL   168   168 3   168     2     1     1    13    28  -1.823  -0.479                                  0.000  0.000  0.000  0.000 
                                             [ END    40 ]      -      - - - - -
     E   169   168 3    -1     0     0     0     0     0                                                 
                                             [ BEGR   41 ]      -      - - - - -
     S   170    57 1   171     2     0     3    56    76  -8.083  -0.005                                 
    IL   171   171 2   171     2     1     4    58    78  -1.823  -0.479                                  0.000  0.000  0.000  0.000 
                                             [ BIF    42 ]      -      - - - - -
     B   172   171 2   173   244     0     3    56    76                                                 
                                             [ BEGL   43 ]      -      - - - - -
     S   173   172 1   174     4     0     0    37    56  -0.055  -6.716  -5.754  -6.763                 
                                             [ MATP   44 ]     58     81 g c V V
    MP   174   173 1   178     6     2     2    37    56  -9.015  -8.954  -0.023  -7.731  -7.846  -8.405 -2.285 -2.152 -2.381  1.288 -2.243 -3.235  1.691 -2.634 -2.482  1.716 -2.879 -0.204  1.468 -2.535  0.463 -1.174 
    ML   175   173 1   178     6     1     1    35    54  -6.250  -6.596  -1.310  -1.005  -6.446  -3.975  0.368 -0.385 -0.191  0.094 
    MR   176   173 1   178     6     1     1    35    54  -7.035  -5.764  -1.531  -5.742  -0.876  -3.956  0.292 -0.368 -0.278  0.234 
     D   177   173 1   178     6     0     0    33    52  -9.049  -7.747  -3.544  -4.226  -4.244  -0.319 
    IL   178   178 5   178     6     1     1    37    56  -2.579  -2.842  -0.760  -4.497  -5.274  -4.934  0.000  0.000  0.000  0.000 
    IR   179   179 6   179     5     1     1    36    55  -2.408  -0.496  -5.920  -4.087  -5.193          0.000  0.000  0.000  0.000 
                                             [ MATP   45 ]     59     80 g c V V
    MP   180   179 6   184     6     2     2    35    54  -9.019  -8.958  -0.022  -7.734  -8.014  -8.409 -2.906 -2.038 -2.946  1.384 -3.054 -3.701  1.332 -3.248 -3.082  2.494 -3.526  0.417  0.927 -2.988 -0.739 -1.923 
    ML   181   179 6   184     6     1     1    33    52  -6.250  -6.596  -1.310  -1.005  -6.446  -3.975  0.368 -0.385 -0.191  0.094 
    MR   182   179 6   184     6     1     1    33    52  -6.995  -5.724  -1.610  -5.702  -0.836  -3.916  0.356 -0.381 -0.205  0.118 
     D   183   179 6   184     6     0     0    31    50  -9.049  -7.747  -3.544  -4.226  -4.244  -0.319 
    IL   184   184 5   184     6     1     1    35    54  -2.579  -2.842  -0.760  -4.497  -5.274  -4.934  0.000  0.000  0.000  0.000 
    IR   185   185 6   185     5     1     1    34    53  -2.408  -0.496  -5.920  -4.087  -5.193          0.000  0.000  0.000  0.000 
                                             [ MATP   46 ]     60     79 g c V V
    MP   186   185 6   190     6     2     2    33    52  -9.019  -8.959  -0.022  -7.735  -8.015  -8.410 -2.790 -2.367 -2.853  1.423 -2.533 -3.622  1.625 -3.052 -2.957  2.226 -3.434 -0.112  1.248 -2.919 -0.361 -1.866 
    ML   187   185 6   190     6     1     1    31    50  -6.250  -6.596  -1.310  -1.005  -6.446  -3.975  0.368 -0.385 -0.191  0.094 
    MR   188   185 6   190     6     1     1    31    50  -6.988  -5.717  -1.625  -5.695  -0.829  -3.908  0.368 -0.385 -0.191  0.094 
     D   189   185 6   190     6     0     0    29    48  -9.049  -7.747  -3.544  -4.226  -4.244  -0.319 
    IL   190   190 5   190     6     1     1    33    52  -2.579  -2.842  -0.760  -4.497  -5.274  -4.934  0.000  0.000  0.000  0.000 
    IR   191   191 6   191     5     1     1    32    51  -2.408  -0.496  -5.920  -4.087  -5.193          0.000  0.000  0.000  0.000 
                                             [ MATP   47 ]     61     78 g c V V
    MP   192   191 6   196     6     2     2    31    50  -9.019  -8.959  -0.022  -7.735  -8.015  -8.410 -3.192 -2.437 -3.193  1.148 -3.198 -3.894  1.394 -3.435 -3.318  2.725 -3.741 -0.049  0.825 -3.215 -0.667 -2.155 
    ML   193   191 6   196     6     1     1    29    48  -6.250  -6.596  -1.310  -1.005  -6.446  -3.975  0.368 -0.385 -0.191  0.094 
    MR   194   191 6   196     6     1     1    29    48  -6.988  -5.717  -1.625  -5.695  -0.829  -3.908  0.368 -0.385 -0.191  0.094 
     D   195   191 6   196     6     0     0    27    46  -9.049  -7.747  -3.544  -4.226  -4.244  -0.319 
    IL   196   196 5   196     6     1     1    31    50  -2.579  -2.842  -0.760  -4.497  -5.274  -4.934  0.000  0.000  0.000  0.000 
    IR   197   197 6   197     5     1     1    30    49  -2.408  -0.496  -5.920  -4.087  -5.193          0.000  0.000  0.000  0.000 
                                             [ MATP   48 ]     62     77 g c V V
    MP   198   197 6   202     6     2     2    29    48  -9.019  -8.959  -0.022  -7.735  -8.015  -8.410 -2.435 -1.886 -2.593  1.194 -2.574 -3.253  1.518 -2.837 -2.503  2.051 -2.466  0.976  1.069 -2.637 -0.379 -1.659 
    ML   199   197 6   202     6     1     1    27    47  -6.250  -6.596  -1.310  -1.005  -6.446  -3.975  0.368 -0.385 -0.191  0.094 
    MR   200   197 6   202     6     1     1    27    46  -6.988  -5.717  -1.625  -5.695  -0.829  -3.908  0.368 -0.385 -0.191  0.094 
     D   201   197 6   202     6     0     0    25    44  -9.049  -7.747  -3.544  -4.226  -4.244  -0.319 
    IL   202   202 5   202     6     1     1    29    48  -2.579  -2.842  -0.760  -4.497  -5.274  -4.934  0.000  0.000  0.000  0.000 
    IR   203   203 6   203     5     1     1    28    47  -2.408  -0.496  -5.920  -4.087  -5.193          0.000  0.000  0.000  0.000 
                                             [ MATP   49 ]     63     76 c g V V
    MP   204   203 6   208     6     2     2    27    46  -7.795  -8.959  -0.036  -7.353  -6.801  -8.410 -2.714 -2.329 -2.812  1.198 -2.449 -3.610  2.110 -2.891 -2.849  1.711 -3.357 -0.379  1.463 -2.923  0.061 -1.802 
    ML   205   203 6   208     6     1     1    26    45  -6.250  -6.596  -1.310  -1.005  -6.446  -3.975  0.368 -0.385 -0.191  0.094 
    MR   206   203 6   208     6     1     1    25    45  -6.988  -5.717  -1.625  -5.695  -0.829  -3.908  0.368 -0.385 -0.191  0.094 
     D   207   203 6   208     6     0     0    23    42  -9.049  -7.747  -3.544  -4.226  -4.244  -0.319 
    IL   208   208 5   208     6     1     1    27    46  -2.613  -2.876  -0.737  -4.531  -5.308  -4.968  0.000  0.000  0.000  0.000 
    IR   209   209 6   209     5     1     1    26    45  -2.408  -0.496  -5.920  -4.087  -5.193          0.000  0.000  0.000  0.000 
                                             [ MATP   50 ]     65     75 g c V V
    MP   210   209 6   214     6     2     2    25    44  -9.010  -8.949  -0.023  -7.726  -8.005  -8.401 -2.506 -2.268 -2.614  1.374 -2.443 -3.405  1.768 -2.726 -2.461  1.997 -3.137 -0.329  1.361 -2.570 -0.179 -1.635 
    ML   211   209 6   214     6     1     1    24    43  -6.275  -6.622  -1.336  -0.980  -6.471  -4.001  0.333 -0.279 -0.265  0.116 
    MR   212   209 6   214     6     1     1    24    43  -7.065  -5.794  -1.703  -5.773  -0.771  -3.986  0.548 -0.481 -0.249 -0.029 
     D   213   209 6   214     6     0     0    22    41  -9.049  -7.747  -3.544  -4.226  -4.244  -0.319 
    IL   214   214 5   214     6     1     1    25    44  -2.579  -2.842  -0.760  -4.497  -5.274  -4.934  0.000  0.000  0.000  0.000 
    IR   215   215 6   215     5     1     1    24    43  -2.408  -0.496  -5.920  -4.087  -5.193          0.000  0.000  0.000  0.000 
                                             [ MATP   51 ]     66     74 g c V V
    MP   216   215 6   220     4     2     2    23    42  -6.677  -6.884  -0.134  -3.822                 -1.840 -1.820 -2.010  1.236 -1.769 -2.294  1.546 -2.324 -1.679  1.835 -2.628 -0.290  1.356 -1.981  0.146 -1.190 
    ML   217   215 6   220     4     1     1    23    43  -3.777  -3.959  -0.499  -2.689                  0.398 -0.475 -0.030 -0.024 
    MR   218   215 6   220     4     1     1    23    42  -4.899  -3.928  -1.765  -0.721                  0.311 -0.224 -0.351  0.162 
     D   219   215 6   220     4     0     0    22    41  -4.568  -4.250  -2.265  -0.520                 
    IL   220   220 5   220     4     1     1    25    44  -1.686  -2.369  -1.117  -4.855                  0.000  0.000  0.000  0.000 
    IR   221   221 6   221     3     1     1    24    43  -1.442  -0.798  -4.142                          0.000  0.000  0.000  0.000 
                                             [ MATL   52 ]     67      - u - = -
    ML   222   221 6   224     3     1     1    20    39  -7.661  -0.151  -3.403                         -0.086  0.014 -0.430  0.385 
     D   223   221 6   224     3     0     0    19    38  -6.679  -1.800  -0.508                         
    IL   224   224 3   224     3     1     1    23    42  -1.442  -0.798  -4.142                          0.000  0.000  0.000  0.000 
                                             [ MATL   53 ]     68      - a - = -
    ML   225   224 3   227     3     1     1    19    38  -7.558  -0.027  -6.212                          0.291 -0.114 -0.268  0.031 
     D   226   224 3   227     3     0     0    18    37  -7.127  -0.764  -1.308                         
    IL   227   227 3   227     3     1     1    22    41  -1.442  -0.798  -4.142                          0.000  0.000  0.000  0.000 
                                             [ MATL   54 ]     69      - a - = -
    ML   228   227 3   230     3     1     1    18    36  -7.720  -0.024  -6.374                          0.746 -0.637 -0.458 -0.072 
     D   229   227 3   230     3     0     0    17    36  -6.320  -1.510  -0.652                         
    IL   230   230 3   230     3     1     1    21    39  -1.442  -0.798  -4.142                          0.000  0.000  0.000  0.000 
                                             [ MATL   55 ]     70      - g - = -
    ML   231   230 3   233     3     1     1    16    35  -7.735  -0.720  -1.364                          0.133 -0.690  0.333  0.034 
     D   232   230 3   233     3     0     0    16    34  -6.215  -1.728  -0.547                         
    IL   233   233 3   233     3     1     1    20    39  -1.442  -0.798  -4.142                          0.000  0.000  0.000  0.000 
                                             [ MATL   56 ]     71      - a - = -
    ML   234   233 3   236     3     1     1    15    34  -7.053  -0.108  -3.953                          0.598 -0.625 -0.157 -0.088 
     D   235   233 3   236     3     0     0    13    32  -8.173  -3.686  -0.122                         
    IL   236   236 3   236     3     1     1    19    37  -1.442  -0.798  -4.142                          0.000  0.000  0.000  0.000 
                                             [ MATL   57 ]     72      - a - = -
    ML   237   236 3   239     3     1     1    14    32  -6.986  -0.041  -5.640                          0.474 -0.483 -0.105 -0.049 
     D   238   236 3   239     3     0     0    12    30  -8.251  -1.240  -0.803                         
    IL   239   239 3   239     3     1     1    18    36  -1.442  -0.798  -4.142                          0.000  0.000  0.000  0.000 
                                             [ MATL   58 ]     73      - a - = -
    ML   240   239 3   242     2     1     1     1     1       *   0.000                                  0.543 -0.368 -0.335 -0.037 
     D   241   239 3   242     2     0     0     0     0       *   0.000                                 
    IL   242   242 3   242     2     1     1    13    28  -1.823  -0.479                                  0.000  0.000  0.000  0.000 
                                             [ END    59 ]      -      - - - - -
     E   243   242 3    -1     0     0     0     0     0                                                 
                                             [ BEGR   60 ]      -      - - - - -
     S   244   172 1   245     3     0     0    32    51  -7.740  -0.024  -6.394                         
    IL   245   245 2   245     3     1     1    36    55  -1.442  -0.798  -4.142                          0.000  0.000  0.000  0.000 
                                             [ MATL   61 ]     82      - G - , -
    ML   246   245 2   248     5     1     1    32    51  -6.899  -0.045  -6.715  -6.927  -7.819         -1.102 -2.240  1.584 -1.624 
     D   247   245 2   248     5     0     0    31    50  -4.959  -0.803  -4.221  -2.596  -2.508         
    IL   248   248 3   248     5     1     1    33    52  -2.408  -0.496  -4.087  -5.920  -5.193          0.000  0.000  0.000  0.000 
                                             [ MATP   62 ]     83     99 g c T T
    MP   249   248 3   253     6     2     2    31    50  -9.019  -8.959  -0.022  -7.735  -8.015  -8.410 -3.379 -2.367 -3.440  1.172 -3.841 -4.234  0.557 -3.707 -3.397  2.816 -3.847  1.415  0.222 -3.552 -1.421 -2.346 
    ML   250   248 3   253     6     1     1    30    49  -6.250  -6.596  -1.310  -1.005  -6.446  -3.975  0.368 -0.385 -0.191  0.094 
    MR   251   248 3   253     6     1     1    30    49  -6.988  -5.717  -1.625  -5.695  -0.829  -3.908  0.368 -0.385 -0.191  0.094 
     D   252   248 3   253     6     0     0    27    46  -9.049  -7.747  -3.544  -4.226  -4.244  -0.319 
    IL   253   253 5   253     6     1     1    31    50  -2.579  -2.842  -0.760  -4.497  -5.274  -4.934  0.000  0.000  0.000  0.000 
    IR   254   254 6   254     5     1     1    31    50  -2.408  -0.496  -5.920  -4.087  -5.193          0.000  0.000  0.000  0.000 
                                             [ MATP   63 ]     84     98 c g T T
    MP   255   254 6   259     6     2     2    29    48  -9.019  -8.959  -0.022  -7.735  -8.015  -8.410 -3.068 -2.947 -3.088  0.776 -2.368 -3.811  2.217 -2.956 -3.101  1.080 -3.573 -0.898  2.194 -3.267  0.138 -2.019 
    ML   256   254 6   259     6     1     1    28    47  -6.250  -6.596  -1.310  -1.005  -6.446  -3.975  0.368 -0.385 -0.191  0.094 
    MR   257   254 6   259     6     1     1    28    47  -6.988  -5.717  -1.625  -5.695  -0.829  -3.908  0.368 -0.385 -0.191  0.094 
     D   258   254 6   259     6     0     0    25    44  -9.049  -7.747  -3.544  -4.226  -4.244  -0.319 
    IL   259   259 5   259     6     1     1    29    48  -2.579  -2.842  -0.760  -4.497  -5.274  -4.934  0.000  0.000  0.000  0.000 
    IR   260   260 6   260     5     1     1    29    48  -2.408  -0.496  -5.920  -4.087  -5.193          0.000  0.000  0.000  0.000 
                                             [ MATP   64 ]     85     97 g c T T
    MP   261   260 6   265     6     2     2    27    46  -9.019  -8.959  -0.022  -7.735  -8.015  -8.410 -3.276 -2.408 -3.290  1.533 -3.505 -3.962  0.876 -3.610 -3.385  2.875 -3.805 -0.141  0.525 -3.019 -1.104 -2.267 
    ML   262   260 6   265     6     1     1    26    45  -6.250  -6.596  -1.310  -1.005  -6.446  -3.975  0.368 -0.385 -0.191  0.094 
    MR   263   260 6   265     6     1     1    26    45  -6.988  -5.717  -1.625  -5.695  -0.829  -3.908  0.368 -0.385 -0.191  0.094 
     D   264   260 6   265     6     0     0    24    43  -9.049  -7.747  -3.544  -4.226  -4.244  -0.319 
    IL   265   265 5   265     6     1     1    27    46  -2.579  -2.842  -0.760  -4.497  -5.274  -4.934  0.000  0.000  0.000  0.000 
    IR   266   266 6   266     5     1     1    27    46  -2.408  -0.496  -5.920  -4.087  -5.193          0.000  0.000  0.000  0.000 
                                             [ MATP   65 ]     86     96 G C T T
    MP   267   266 6   271     6     2     2    25    44  -9.019  -8.959  -0.022  -7.735  -8.015  -8.410 -4.169 -2.485 -4.237  0.583 -4.624 -4.454 -0.095 -4.519 -3.964  3.483 -4.341 -0.498 -0.431 -4.049 -2.098 -3.143 
    ML   268   266 6   271     6     1     1    25    44  -6.250  -6.596  -1.310  -1.005  -6.446  -3.975  0.368 -0.385 -0.191  0.094 
    MR   269   266 6   271     6     1     1    24    43  -6.988  -5.717  -1.625  -5.695  -0.829  -3.908  0.368 -0.385 -0.191  0.094 
     D   270   266 6   271     6     0     0    23    42  -9.049  -7.747  -3.544  -4.226  -4.244  -0.319 
    IL   271   271 5   271     6     1     1    25    44  -2.579  -2.842  -0.760  -4.497  -5.274  -4.934  0.000  0.000  0.000  0.000 
    IR   272   272 6   272     5     1     1    25    44  -2.408  -0.496  -5.920  -4.087  -5.193          0.000  0.000  0.000  0.000 
                                             [ MATP   66 ]     87     95 G C T T
    MP   273   272 6   277     4     2     2    23    42  -6.704  -6.911  -0.063  -5.326                 -4.307 -2.890 -4.377  0.480 -4.621 -4.516 -0.090 -4.581 -4.030  3.514 -4.400 -0.577 -0.489 -4.179 -2.106 -3.261 
    ML   274   272 6   277     4     1     1    24    43  -3.758  -3.940  -0.507  -2.670                  0.368 -0.385 -0.191  0.094 
    MR   275   272 6   277     4     1     1    23    42  -4.809  -3.838  -1.706  -0.766                  0.368 -0.385 -0.191  0.094 
     D   276   272 6   277     4     0     0    22    41  -4.568  -4.250  -2.265  -0.520                 
    IL   277   277 5   277     4     1     1    25    44  -1.686  -2.369  -1.117  -4.855                  0.000  0.000  0.000  0.000 
    IR   278   278 6   278     3     1     1    24    43  -1.442  -0.798  -4.142                          0.000  0.000  0.000  0.000 
                                             [ MATL   67 ]     88      - U - = -
    ML   279   278 6   281     3     1     1    20    39  -7.740  -0.024  -6.394                         -1.084 -1.154 -1.793  1.480 
     D   280   278 6   281     3     0     0    19    38  -6.174  -1.687  -0.566                         
    IL   281   281 3   281     3     1     1    23    42  -1.442  -0.798  -4.142                          0.000  0.000  0.000  0.000 
                                             [ MATL   68 ]     89      - U - = -
    ML   282   281 3   284     3     1     1    19    38  -7.740  -0.024  -6.394                         -1.084 -1.154 -1.793  1.480 
     D   283   281 3   284     3     0     0    18    37  -6.174  -1.687  -0.566                         
    IL   284   284 3   284     3     1     1    22    41  -1.442  -0.798  -4.142                          0.000  0.000  0.000  0.000 
                                             [ MATL   69 ]     90      - C - = -
    ML   285   284 3   287     3     1     1    18    36  -7.740  -0.024  -6.394                         -1.214  1.444 -2.013 -0.737 
     D   286   284 3   287     3     0     0    17    36  -6.174  -1.687  -0.566                         
    IL   287   287 3   287     3     1     1    21    40  -1.442  -0.798  -4.142                          0.000  0.000  0.000  0.000 
                                             [ MATL   70 ]     91      - G - = -
    ML   288   287 3   290     3     1     1    16    35  -7.740  -0.024  -6.394                         -0.550 -1.842  1.385 -1.233 
     D   289   287 3   290     3     0     0    16    34  -6.174  -1.687  -0.566                         
    IL   290   290 3   290     3     1     1    20    38  -1.442  -0.798  -4.142                          0.000  0.000  0.000  0.000 
                                             [ MATL   71 ]     92      - A - = -
    ML   291   290 3   293     3     1     1    15    33  -7.740  -0.024  -6.394                          1.602 -1.925 -1.602 -1.427 
     D   292   290 3   293     3     0     0    15    33  -6.174  -1.687  -0.566                         
    IL   293   293 3   293     3     1     1    19    37  -1.442  -0.798  -4.142                          0.000  0.000  0.000  0.000 
                                             [ MATL   72 ]     93      - u - = -
    ML   294   293 3   296     3     1     1    13    32  -7.740  -0.024  -6.394                         -0.541  0.165 -1.287  0.833 
     D   295   293 3   296     3     0     0    13    32  -6.174  -1.687  -0.566                         
    IL   296   296 3   296     3     1     1    18    36  -1.442  -0.798  -4.142                          0.000  0.000  0.000  0.000 
                                             [ MATL   73 ]     94      - U - = -
    ML   297   296 3   299     2     1     1     1     1       *   0.000                                 -1.011 -1.045 -1.723  1.442 
     D   298   296 3   299     2     0     0     0     0       *   0.000                                 
    IL   299   299 3   299     2     1     1    13    28  -1.823  -0.479                                  0.000  0.000  0.000  0.000 
                                             [ END    74 ]      -      - - - - -
     E   300   299 3    -1     0     0     0     0     0                                                 
//
HMMER3/f [i1.1.1 | July 2014]
NAME  bacteria
LENG  94
MAXL  175
ALPH  RNA
RF    yes
MM    no
CONS  yes
CS    yes
MAP   yes
DATE  Fri Sep 11 10:16:35 2015
COM   [1] /software/rg/el6.3/infernal-1.1.1/src/cmbuild --hand -F tRNAsec_db.cm tRNAsec_db.stk
NSEQ  251
EFFN  4.982773
CKSUM 2320413532
STATS LOCAL MSV       -8.5856  0.71861
STATS LOCAL VITERBI   -9.9965  0.71861
STATS LOCAL FORWARD   -3.6826  0.71861
HMM          A        C        G        U   
            m->m     m->i     m->d     i->m     i->i     d->m     d->d
  COMPO   1.68854  1.31592  1.18782  1.41842
          1.38629  1.38629  1.38629  1.38629
          0.02609  4.35220  4.35220  1.46634  0.26236  0.00000        *
      1   1.90481  2.35169  0.44215  2.17781      1 G A - (
          1.38629  1.38629  1.38629  1.38629
          0.02609  4.35220  4.35220  1.46634  0.26236  1.09861  0.40547
      2   2.57149  3.45642  0.15848  3.25461      2 G A - (
          1.38629  1.38629  1.38629  1.38629
          0.02609  4.35220  4.35220  1.46634  0.26236  1.09861  0.40547
      3   1.03943  2.52160  0.73907  2.42526      3 g A - (
          1.38629  1.38629  1.38629  1.38629
          0.02609  4.35220  4.35220  1.46634  0.26236  1.09861  0.40547
      4   0.83372  2.58172  0.89742  2.49733      4 a A - (
          1.38629  1.38629  1.38629  1.38629
          0.02609  4.35220  4.35220  1.46634  0.26236  1.09861  0.40547
      5   1.89484  2.81463  0.32372  2.71390      5 G A - (
          1.38629  1.38629  1.38629  1.38629
          0.03925  3.66480  4.35220  0.81493  0.58460  1.09861  0.40547
      6   1.67602  1.17919  1.52305  1.24720      7 c A - (
          1.38629  1.38629  1.38629  1.38629
          0.07299  2.85574  4.35220  0.40005  1.10953  1.09861  0.40547
      7   1.51532  2.21023  0.66495  1.85606      9 G A - (
          1.38629  1.38629  1.38629  1.38629
          0.02609  4.35220  4.35220  1.46634  0.26236  1.09861  0.40547
      8   1.60417  1.38763  1.32436  1.26123     10 u A - (
          1.38629  1.38629  1.38629  1.38629
          0.03678  3.76218  4.35220  0.88561  0.53181  1.09861  0.40547
      9   0.93495  1.87425  1.54402  1.42544     12 a , - ,
          1.38629  1.38629  1.38629  1.38629
          0.03762  4.35220  3.72781  1.46634  0.26236  1.09861  0.40547
     10   2.02822  2.02086  2.61436  0.41147     13 U , - ,
          1.38629  1.38629  1.38629  1.38629
          0.02639  4.34097  4.34097  1.46634  0.26236  0.72811  0.65936
     11   1.82955  1.19406  1.05196  1.67520     14 g D - <
          1.38629  1.38629  1.38629  1.38629
          0.02609  4.35220  4.35220  1.46634  0.26236  1.09861  0.40547
     12   1.73012  2.05056  0.58784  1.97654     15 G D - <
          1.38629  1.38629  1.38629  1.38629
          0.03776  3.72219  4.35220  0.85591  0.55321  1.09861  0.40547
     13   1.88741  1.70711  0.91994  1.31451     17 g D - <
          1.38629  1.38629  1.38629  1.38629
          0.12451  2.26155  4.35220  0.23117  1.57797  1.09861  0.40547
     14   1.90817  1.26672  1.29657  1.21595     19 u D - <
          1.38629  1.38629  1.38629  1.38629
          0.07271  2.86028  4.35220  0.40170  1.10619  1.09861  0.40547
     15   1.76635  1.16439  1.58581  1.16427     21 u D - <
          1.38629  1.38629  1.38629  1.38629
          0.10529  2.44123  4.35220  0.27344  1.43027  1.09861  0.40547
     16   4.15205  0.08962  4.06098  2.94209     23 C D - <
          1.38629  1.38629  1.38629  1.38629
          0.04167  3.57776  4.35220  0.75628  0.63376  1.09861  0.40547
     17   2.47295  1.13957  3.04707  0.60110     25 U = - _
          1.38629  1.38629  1.38629  1.38629
          0.02609  4.35220  4.35220  1.46634  0.26236  1.09861  0.40547
     18   3.60120  4.57642  0.05540  4.11571     26 G = - _
          1.38629  1.38629  1.38629  1.38629
          0.02609  4.35220  4.35220  1.46634  0.26236  1.09861  0.40547
     19   3.60120  4.57642  0.05540  4.11571     27 G = - _
          1.38629  1.38629  1.38629  1.38629
          0.02609  4.35220  4.35220  1.46634  0.26236  1.09861  0.40547
     20   3.51886  3.34123  4.06009  0.08586     28 U = - _
          1.38629  1.38629  1.38629  1.38629
          0.02609  4.35220  4.35220  1.46634  0.26236  1.09861  0.40547
     21   3.21473  4.22202  0.07677  3.95988     29 G D - >
          1.38629  1.38629  1.38629  1.38629
          0.02609  4.35220  4.35220  1.46634  0.26236  1.09861  0.40547
     22   1.45365  1.82390  0.97467  1.48028     30 g D - >
          1.38629  1.38629  1.38629  1.38629
          0.02609  4.35220  4.35220  1.46634  0.26236  1.09861  0.40547
     23   1.72311  1.43504  0.94491  1.63645     31 g D - >
          1.38629  1.38629  1.38629  1.38629
          0.02609  4.35220  4.35220  1.46634  0.26236  1.09861  0.40547
     24   1.93059  1.06122  1.20218  1.56847     32 c D - >
          1.38629  1.38629  1.38629  1.38629
          0.02609  4.35220  4.35220  1.46634  0.26236  1.09861  0.40547
     25   2.33798  0.69962  1.79966  1.42153     33 c D - >
          1.38629  1.38629  1.38629  1.38629
          0.02609  4.35220  4.35220  1.46634  0.26236  1.09861  0.40547
     26   1.94878  1.27369  1.07162  1.44689     34 g D - >
          1.38629  1.38629  1.38629  1.38629
          0.02609  4.35220  4.35220  1.46634  0.26236  1.09861  0.40547
     27   2.14068  0.88041  1.51493  1.39437     35 c C - <
          1.38629  1.38629  1.38629  1.38629
          0.02609  4.35220  4.35220  1.46634  0.26236  1.09861  0.40547
     28   1.87752  0.93409  1.57717  1.39623     36 c C - <
          1.38629  1.38629  1.38629  1.38629
          0.02609  4.35220  4.35220  1.46634  0.26236  1.09861  0.40547
     29   2.04661  0.80207  2.06550  1.21850     37 c C - <
          1.38629  1.38629  1.38629  1.38629
          0.02609  4.35220  4.35220  1.46634  0.26236  1.09861  0.40547
     30   3.20874  4.13098  0.07627  4.07719     38 G C - <
          1.38629  1.38629  1.38629  1.38629
          0.02609  4.35220  4.35220  1.46634  0.26236  1.09861  0.40547
     31   3.21058  4.13386  0.07606  4.08108     39 G C - <
          1.38629  1.38629  1.38629  1.38629
          0.02609  4.35220  4.35220  1.46634  0.26236  1.09861  0.40547
     32   1.14204  2.01384  2.20023  0.82878     40 u C - <
          1.38629  1.38629  1.38629  1.38629
          0.02609  4.35220  4.35220  1.46634  0.26236  1.09861  0.40547
     33   3.43198  0.14427  4.00112  2.48018     41 C = - _
          1.38629  1.38629  1.38629  1.38629
          0.02609  4.35220  4.35220  1.46634  0.26236  1.09861  0.40547
     34   3.51887  3.34123  4.06009  0.08586     42 U = - _
          1.38629  1.38629  1.38629  1.38629
          0.02609  4.35220  4.35220  1.46634  0.26236  1.09861  0.40547
     35   3.51886  3.34123  4.06009  0.08586     43 U a - _
          1.38629  1.38629  1.38629  1.38629
          0.02609  4.35220  4.35220  1.46634  0.26236  1.09861  0.40547
     36   3.93563  0.07015  4.44550  3.31100     44 C c - _
          1.38629  1.38629  1.38629  1.38629
          0.02609  4.35220  4.35220  1.46634  0.26236  1.09861  0.40547
     37   0.05757  4.17933  3.82665  3.97105     45 A d - _
          1.38629  1.38629  1.38629  1.38629
          0.02609  4.35220  4.35220  1.46634  0.26236  1.09861  0.40547
     38   0.05757  4.17933  3.82665  3.97105     46 A = - _
          1.38629  1.38629  1.38629  1.38629
          0.02609  4.35220  4.35220  1.46634  0.26236  1.09861  0.40547
     39   0.05757  4.17933  3.82665  3.97105     47 A = - _
          1.38629  1.38629  1.38629  1.38629
          0.02609  4.35220  4.35220  1.46634  0.26236  1.09861  0.40547
     40   0.89237  2.42219  1.84670  1.06761     48 a C - >
          1.38629  1.38629  1.38629  1.38629
          0.02609  4.35220  4.35220  1.46634  0.26236  1.09861  0.40547
     41   4.20439  0.09296  3.99184  2.89367     49 C C - >
          1.38629  1.38629  1.38629  1.38629
          0.02609  4.35220  4.35220  1.46634  0.26236  1.09861  0.40547
     42   4.19453  0.09334  3.98663  2.89184     50 C C - >
          1.38629  1.38629  1.38629  1.38629
          0.02609  4.35220  4.35220  1.46634  0.26236  1.09861  0.40547
     43   1.36203  2.22747  0.72710  1.87897     51 g C - >
          1.38629  1.38629  1.38629  1.38629
          0.04506  3.46786  4.35220  0.68784  0.69848  1.09861  0.40547
     44   1.55512  1.97739  0.85562  1.48994     53 g C - >
          1.38629  1.38629  1.38629  1.38629
          0.84068  0.58752  4.35220  0.13075  2.09915  1.09861  0.40547
     45   1.72800  2.05718  0.74107  1.52352     57 g C - >
          1.38629  1.38629  1.38629  1.38629
          0.04048  4.35220  3.61974  1.46634  0.26236  1.09861  0.40547
     46   1.58639  1.61468  1.37730  1.06675     58 u V - <
          1.38629  1.38629  1.38629  1.38629
          0.02865  4.33819  4.18736  1.46634  0.26236  0.67368  0.71300
     47   1.66546  2.02442  0.58192  2.12023     59 G V - <
          1.38629  1.38629  1.38629  1.38629
          0.02615  4.35010  4.35010  1.46634  0.26236  1.00062  0.45831
     48   1.52292  1.70063  0.87399  1.70333     60 g V - <
          1.38629  1.38629  1.38629  1.38629
          0.02609  4.35220  4.35220  1.46634  0.26236  1.09861  0.40547
     49   1.96176  1.94656  0.49826  2.21609     61 G V - <
          1.38629  1.38629  1.38629  1.38629
          0.02609  4.35220  4.35220  1.46634  0.26236  1.09861  0.40547
     50   1.79502  1.67674  0.70560  1.87678     62 g V - <
          1.38629  1.38629  1.38629  1.38629
          0.02609  4.35220  4.35220  1.46634  0.26236  1.09861  0.40547
     51   1.78529  1.05028  1.48917  1.35925     63 c V - <
          1.38629  1.38629  1.38629  1.38629
          0.06219  3.71058  3.32903  0.84747  0.55949  1.09861  0.40547
     52   1.52731  1.42674  1.20811  1.41046     65 g V - <
          1.38629  1.38629  1.38629  1.38629
          0.02672  4.32899  4.32899  1.46634  0.26236  1.56486  0.23461
     53   1.67535  1.53722  1.14404  1.27565     66 g V - <
          1.38629  1.38629  1.38629  1.38629
          0.10141  4.32899  2.48580  1.46634  0.26236  1.40093  0.28285
     54   1.64612  1.22326  1.66171  1.12973     67 u = - _
          1.38629  1.38629  1.38629  1.38629
          0.18831  4.25885  1.84830  1.46634  0.26236  1.33760  0.30445
     55   1.19171  1.34784  1.51055  1.53383     68 a = - _
          1.38629  1.38629  1.38629  1.38629
          0.03269  4.13024  4.13024  1.46634  0.26236  0.22768  1.59150
     56   0.70802  1.97243  1.79656  1.59753     69 a = - _
          1.38629  1.38629  1.38629  1.38629
          0.02671  4.32930  4.32930  1.46634  0.26236  0.73310  0.65473
     57   1.42616  2.07878  0.88720  1.50112     70 g = - _
          1.38629  1.38629  1.38629  1.38629
          1.08128  4.34610  0.43405  1.46634  0.26236  1.24480  0.33967
     58   0.87307  1.93753  1.53905  1.49750     71 a = - _
          1.38629  1.38629  1.38629  1.38629
          0.22546  3.33845  1.79361  1.46634  0.26236  3.96031  0.01924
     59   1.04460  1.72523  1.48547  1.41207     72 a = - _
          1.38629  1.38629  1.38629  1.38629
          0.08520  3.19819  3.19819  1.46634  0.26236  0.79443  0.60119
     60   0.90670  1.63191  1.61817  1.59788     73 a = - _
          1.38629  1.38629  1.38629  1.38629
          0.04179  3.88904  3.88904  1.46634  0.26236  0.08181  2.54395
     61   1.51049  1.22656  1.31851  1.52160     74 c V - >
          1.38629  1.38629  1.38629  1.38629
          0.02626  4.34578  4.34578  1.46634  0.26236  1.25188  0.33683
     62   1.62348  1.32655  1.25688  1.37493     75 g V - >
          1.38629  1.38629  1.38629  1.38629
          0.02626  4.34578  4.34578  1.46634  0.26236  0.84848  0.55873
     63   1.67748  1.63947  0.87829  1.59171     76 g V - >
          1.38629  1.38629  1.38629  1.38629
          0.02609  4.35220  4.35220  1.46634  0.26236  1.09861  0.40547
     64   2.09740  1.33118  1.48123  0.95269     77 u V - >
          1.38629  1.38629  1.38629  1.38629
          0.02609  4.35220  4.35220  1.46634  0.26236  1.09861  0.40547
     65   2.54198  0.58997  1.77677  1.62068     78 C V - >
          1.38629  1.38629  1.38629  1.38629
          0.02609  4.35220  4.35220  1.46634  0.26236  1.09861  0.40547
     66   1.91366  1.00721  1.54496  1.29498     79 c V - >
          1.38629  1.38629  1.38629  1.38629
          0.02609  4.35220  4.35220  1.46634  0.26236  1.09861  0.40547
     67   2.33938  0.77128  1.88449  1.24034     80 c V - >
          1.38629  1.38629  1.38629  1.38629
          0.02609  4.35220  4.35220  1.46634  0.26236  1.09861  0.40547
     68   1.55592  1.57432  1.15396  1.32248     81 g V - >
          1.38629  1.38629  1.38629  1.38629
          0.02609  4.35220  4.35220  1.46634  0.26236  1.09861  0.40547
     69   3.60120  4.57642  0.05540  4.11571     82 G , - ,
          1.38629  1.38629  1.38629  1.38629
          0.02609  4.35220  4.35220  1.46634  0.26236  1.09861  0.40547
     70   2.20803  3.06892  0.22989  3.01613     83 G T - <
          1.38629  1.38629  1.38629  1.38629
          0.02609  4.35220  4.35220  1.46634  0.26236  1.09861  0.40547
     71   2.24990  1.17049  2.04489  0.78750     84 u T - <
          1.38629  1.38629  1.38629  1.38629
          0.02609  4.35220  4.35220  1.46634  0.26236  1.09861  0.40547
     72   1.43146  2.56097  0.51477  2.45144     85 G T - <
          1.38629  1.38629  1.38629  1.38629
          0.02609  4.35220  4.35220  1.46634  0.26236  1.09861  0.40547
     73   2.98209  4.02926  0.09205  3.93918     86 G T - <
          1.38629  1.38629  1.38629  1.38629
          0.02609  4.35220  4.35220  1.46634  0.26236  1.09861  0.40547
     74   3.21679  4.14359  0.07539  4.09425     87 G T - <
          1.38629  1.38629  1.38629  1.38629
          0.02609  4.35220  4.35220  1.46634  0.26236  1.09861  0.40547
     75   3.51886  3.34123  4.06009  0.08586     88 U = - _
          1.38629  1.38629  1.38629  1.38629
          0.02609  4.35220  4.35220  1.46634  0.26236  1.09861  0.40547
     76   3.51886  3.34123  4.06009  0.08586     89 U = - _
          1.38629  1.38629  1.38629  1.38629
          0.02609  4.35220  4.35220  1.46634  0.26236  1.09861  0.40547
     77   3.93563  0.07015  4.44550  3.31100     90 C = - _
          1.38629  1.38629  1.38629  1.38629
          0.02609  4.35220  4.35220  1.46634  0.26236  1.09861  0.40547
     78   2.43643  3.82741  0.15183  3.45366     91 G = - _
          1.38629  1.38629  1.38629  1.38629
          0.02609  4.35220  4.35220  1.46634  0.26236  1.09861  0.40547
     79   0.05757  4.17933  3.82665  3.97105     92 A = - _
          1.38629  1.38629  1.38629  1.38629
          0.02609  4.35220  4.35220  1.46634  0.26236  1.09861  0.40547
     80   2.46464  1.09937  3.04246  0.62705     93 U = - _
          1.38629  1.38629  1.38629  1.38629
          0.02609  4.35220  4.35220  1.46634  0.26236  1.09861  0.40547
     81   3.27965  2.99817  3.80578  0.11627     94 U = - _
          1.38629  1.38629  1.38629  1.38629
          0.02609  4.35220  4.35220  1.46634  0.26236  1.09861  0.40547
     82   4.23326  0.09187  4.00694  2.89896     95 C T - >
          1.38629  1.38629  1.38629  1.38629
          0.02609  4.35220  4.35220  1.46634  0.26236  1.09861  0.40547
     83   4.10166  0.10466  3.88266  2.77698     96 C T - >
          1.38629  1.38629  1.38629  1.38629
          0.02609  4.35220  4.35220  1.46634  0.26236  1.09861  0.40547
     84   2.75103  0.57788  2.38303  1.26308     97 C T - >
          1.38629  1.38629  1.38629  1.38629
          0.02609  4.35220  4.35220  1.46634  0.26236  1.09861  0.40547
     85   0.92818  2.22990  1.00735  2.02494     98 a T - >
          1.38629  1.38629  1.38629  1.38629
          0.02609  4.35220  4.35220  1.46634  0.26236  1.09861  0.40547
     86   3.25671  0.70559  2.89330  0.88607     99 c T - >
          1.38629  1.38629  1.38629  1.38629
          0.02609  4.35220  4.35220  1.46634  0.26236  1.09861  0.40547
     87   1.35908  1.55203  1.23502  1.42522    100 g A - )
          1.38629  1.38629  1.38629  1.38629
          0.02872  4.35220  4.17140  1.46634  0.26236  1.09861  0.40547
     88   2.04948  0.73916  2.00158  1.35262    101 c A - )
          1.38629  1.38629  1.38629  1.38629
          0.03083  4.34965  4.04864  1.46634  0.26236  0.98178  0.46943
     89   1.45899  1.65720  1.03735  1.50299    102 g A - )
          1.38629  1.38629  1.38629  1.38629
          0.03090  4.34767  4.04622  1.46634  0.26236  0.90832  0.51618
     90   2.98704  0.41432  2.68425  1.51186    103 C A - )
          1.38629  1.38629  1.38629  1.38629
          0.02621  4.34766  4.34766  1.46634  0.26236  0.90805  0.51636
     91   2.74966  1.06215  2.38177  0.69725    104 u A - )
          1.38629  1.38629  1.38629  1.38629
          0.03351  4.35220  3.90842  1.46634  0.26236  1.09861  0.40547
     92   2.66961  0.83462  2.35201  0.91254    105 c A - )
          1.38629  1.38629  1.38629  1.38629
          0.02629  4.34498  4.34498  1.46634  0.26236  0.82558  0.57622
     93   3.57482  0.18589  3.28632  2.26118    106 C A - )
          1.38629  1.38629  1.38629  1.38629
          0.02609  4.35220  4.35220  1.46634  0.26236  1.09861  0.40547
     94   2.58101  0.51531  1.97690  1.66870    107 C A - )
          1.38629  1.38629  1.38629  1.38629
          0.01313  4.33924        *  1.46634  0.26236  0.00000        *
//
INFERNAL1/a [1.1.1 | July 2014]
NAME     archaea
STATES   289
NODES    71
CLEN     90
W        107
ALPH     RNA
RF       yes
CONS     yes
MAP      yes
DATE     Fri Sep 11 10:16:35 2015
COM      [1] /software/rg/el6.3/infernal-1.1.1/src/cmbuild --hand -F tRNAsec_db.cm tRNAsec_db.stk
COM      [2] /software/rg/el6.3/infernal-1.1.1/src/cmcalibrate tRNAsec_db.cm
PBEGIN   0.05
PEND     0.05
WBETA    1e-07
QDBBETA1 1e-07
QDBBETA2 1e-15
N2OMEGA  1.52588e-05
N3OMEGA  1.52588e-05
ELSELF   -0.08926734
NSEQ     15
EFFN     0.780029
CKSUM    586144912
NULL     0.000  0.000  0.000  0.000 
EFP7GF   -6.6092 0.71878
ECMLC    0.63502    -5.98844     2.81423     1600000      321245  0.003735
ECMGC    0.35385   -17.56027    -3.36821     1600000       60677  0.006592
ECMLI    0.51388    -6.17088     4.31619     1600000      262812  0.004566
ECMGI    0.40891   -10.21622     1.37591     1600000       45781  0.008737
CM
                                             [ ROOT    0 ]      -      - - - - -
     S     0    -1 0     1     6     0     1   107   128  -8.916  -8.855  -0.024  -7.631  -7.911  -8.306 
    IL     1     1 2     1     6     4    36   109   129  -2.579  -2.842  -0.760  -4.497  -5.274  -4.934  0.000  0.000  0.000  0.000 
    IR     2     2 3     2     5     5    37   108   129  -2.408  -0.496  -5.920  -4.087  -5.193          0.000  0.000  0.000  0.000 
                                             [ MATP    1 ]      1     91 G C A A
    MP     3     2 3     7     6     7    41   107   128  -8.916  -8.855  -0.024  -7.631  -7.911  -8.306 -3.759 -2.637 -3.814  0.814 -3.848 -4.262  0.567 -3.946 -3.611  3.267 -4.027 -0.322  0.142 -3.805 -1.429 -2.705 
    ML     4     2 3     7     6     4    34   106   126  -6.250  -6.596  -1.310  -1.005  -6.446  -3.975  0.368 -0.385 -0.191  0.094 
    MR     5     2 3     7     6     4    34   105   126  -6.988  -5.717  -1.625  -5.695  -0.829  -3.908  0.368 -0.385 -0.191  0.094 
     D     6     2 3     7     6     1    28   103   124  -9.049  -7.747  -3.544  -4.226  -4.244  -0.319 
    IL     7     7 5     7     6     4    36   107   127  -2.579  -2.842  -0.760  -4.497  -5.274  -4.934  0.000  0.000  0.000  0.000 
    IR     8     8 6     8     5     4    36   106   127  -2.408  -0.496  -5.920  -4.087  -5.193          0.000  0.000  0.000  0.000 
                                             [ MATP    2 ]      2     90 G C A A
    MP     9     8 6    13     6     7    40   105   126  -8.916  -8.855  -0.024  -7.631  -7.911  -8.306 -3.759 -2.637 -3.814  0.814 -3.848 -4.262  0.567 -3.946 -3.611  3.267 -4.027 -0.322  0.142 -3.805 -1.429 -2.705 
    ML    10     8 6    13     6     3    33   104   124  -6.250  -6.596  -1.310  -1.005  -6.446  -3.975  0.368 -0.385 -0.191  0.094 
    MR    11     8 6    13     6     3    33   103   124  -6.988  -5.717  -1.625  -5.695  -0.829  -3.908  0.368 -0.385 -0.191  0.094 
     D    12     8 6    13     6     1    28   101   122  -9.049  -7.747  -3.544  -4.226  -4.244  -0.319 
    IL    13    13 5    13     6     4    35   105   125  -2.579  -2.842  -0.760  -4.497  -5.274  -4.934  0.000  0.000  0.000  0.000 
    IR    14    14 6    14     5     4    36   104   125  -2.408  -0.496  -5.920  -4.087  -5.193          0.000  0.000  0.000  0.000 
                                             [ MATP    3 ]      3     89 C G A A
    MP    15    14 6    19     6     7    39   103   124  -8.916  -8.855  -0.024  -7.631  -7.911  -8.306 -3.620 -3.404 -3.451  0.254 -2.421 -3.978  3.096 -3.125 -3.484  0.710 -3.828 -1.335  1.165 -3.739 -0.119 -2.361 
    ML    16    14 6    19     6     3    33   102   122  -6.250  -6.596  -1.310  -1.005  -6.446  -3.975  0.368 -0.385 -0.191  0.094 
    MR    17    14 6    19     6     3    33   101   122  -6.988  -5.717  -1.625  -5.695  -0.829  -3.908  0.368 -0.385 -0.191  0.094 
     D    18    14 6    19     6     1    27    99   120  -9.049  -7.747  -3.544  -4.226  -4.244  -0.319 
    IL    19    19 5    19     6     4    35   103   123  -2.579  -2.842  -0.760  -4.497  -5.274  -4.934  0.000  0.000  0.000  0.000 
    IR    20    20 6    20     5     4    35   102   123  -2.408  -0.496  -5.920  -4.087  -5.193          0.000  0.000  0.000  0.000 
                                             [ MATP    4 ]      4     88 g c A A
    MP    21    20 6    25     6     7    37   101   122  -8.916  -8.855  -0.024  -7.631  -7.911  -8.306 -2.835 -1.361 -2.904  1.345 -2.960 -3.650  1.326 -3.170 -2.976  2.572 -3.438 -0.081  0.885 -2.965 -0.695 -1.920 
    ML    22    20 6    25     6     3    32   100   120  -6.250  -6.596  -1.310  -1.005  -6.446  -3.975  0.368 -0.385 -0.191  0.094 
    MR    23    20 6    25     6     3    32    99   120  -6.988  -5.717  -1.625  -5.695  -0.829  -3.908  0.368 -0.385 -0.191  0.094 
     D    24    20 6    25     6     1    27    97   118  -9.049  -7.747  -3.544  -4.226  -4.244  -0.319 
    IL    25    25 5    25     6     4    34   101   121  -2.579  -2.842  -0.760  -4.497  -5.274  -4.934  0.000  0.000  0.000  0.000 
    IR    26    26 6    26     5     4    34   100   121  -2.408  -0.496  -5.920  -4.087  -5.193          0.000  0.000  0.000  0.000 
                                             [ MATP    5 ]      5     87 c g A A
    MP    27    26 6    31     6     6    36    99   120  -8.916  -6.687  -0.035  -7.631  -7.911  -8.306 -3.025 -2.895 -3.029  0.687 -1.646 -3.719  2.673 -2.916 -3.061  1.273 -3.512 -0.924  1.395 -3.213 -0.051 -1.991 
    ML    28    26 6    31     6     3    31    98   118  -6.250  -6.596  -1.310  -1.005  -6.446  -3.975  0.368 -0.385 -0.191  0.094 
    MR    29    26 6    31     6     3    31    97   118  -6.988  -5.717  -1.625  -5.695  -0.829  -3.908  0.368 -0.385 -0.191  0.094 
     D    30    26 6    31     6     0    27    95   116  -9.049  -7.747  -3.544  -4.226  -4.244  -0.319 
    IL    31    31 5    31     6     3    33    99   119  -2.579  -2.842  -0.760  -4.497  -5.274  -4.934  0.000  0.000  0.000  0.000 
    IR    32    32 6    32     5     4    33    98   119  -2.464  -0.474  -5.975  -4.143  -5.249          0.000  0.000  0.000  0.000 
                                             [ MATP    6 ]      6     85 g c A A
    MP    33    32 6    37     6     6    34    97   118  -8.916  -8.855  -0.024  -7.631  -7.911  -8.306 -2.506 -2.072 -2.626  1.349 -2.600 -3.386  1.504 -2.867 -2.669  2.140 -2.309  0.616  1.098 -2.713 -0.438 -1.680 
    ML    34    32 6    37     6     3    30    96   116  -6.250  -6.596  -1.310  -1.005  -6.446  -3.975  0.368 -0.385 -0.191  0.094 
    MR    35    32 6    37     6     3    30    95   116  -6.988  -5.717  -1.625  -5.695  -0.829  -3.908  0.368 -0.385 -0.191  0.094 
     D    36    32 6    37     6     0    26    93   114  -9.049  -7.747  -3.544  -4.226  -4.244  -0.319 
    IL    37    37 5    37     6     3    32    97   117  -2.579  -2.842  -0.760  -4.497  -5.274  -4.934  0.000  0.000  0.000  0.000 
    IR    38    38 6    38     5     3    32    96   117  -2.408  -0.496  -5.920  -4.087  -5.193          0.000  0.000  0.000  0.000 
                                             [ MATP    7 ]      7     84 g c A A
    MP    39    38 6    43     6     6    32    95   116  -8.916  -8.855  -0.024  -7.631  -7.911  -8.306 -3.357 -2.549 -3.367  0.981 -3.175 -3.983  1.362 -3.469 -3.352  2.869 -3.774 -0.298  0.736 -3.429 -0.800 -2.295 
    ML    40    38 6    43     6     3    29    94   114  -6.250  -6.596  -1.310  -1.005  -6.446  -3.975  0.368 -0.385 -0.191  0.094 
    MR    41    38 6    43     6     3    29    94   114  -6.988  -5.717  -1.625  -5.695  -0.829  -3.908  0.368 -0.385 -0.191  0.094 
     D    42    38 6    43     6     0    26    91   112  -9.049  -7.747  -3.544  -4.226  -4.244  -0.319 
    IL    43    43 5    43     6     3    31    95   115  -2.579  -2.842  -0.760  -4.497  -5.274  -4.934  0.000  0.000  0.000  0.000 
    IR    44    44 6    44     5     3    31    94   115  -2.408  -0.496  -5.920  -4.087  -5.193          0.000  0.000  0.000  0.000 
                                             [ MATP    8 ]      8     83 G C A A
    MP    45    44 6    49     6     5    30    93   114  -8.916  -8.855  -0.024  -7.631  -7.911  -8.306 -3.759 -2.637 -3.814  0.814 -3.848 -4.262  0.567 -3.946 -3.611  3.267 -4.027 -0.322  0.142 -3.805 -1.429 -2.705 
    ML    46    44 6    49     6     2    28    92   113  -6.250  -6.596  -1.310  -1.005  -6.446  -3.975  0.368 -0.385 -0.191  0.094 
    MR    47    44 6    49     6     2    28    92   113  -6.988  -5.717  -1.625  -5.695  -0.829  -3.908  0.368 -0.385 -0.191  0.094 
     D    48    44 6    49     6     0    25    90   111  -9.049  -7.747  -3.544  -4.226  -4.244  -0.319 
    IL    49    49 5    49     6     3    29    93   113  -2.579  -2.842  -0.760  -4.497  -5.274  -4.934  0.000  0.000  0.000  0.000 
    IR    50    50 6    50     5     3    29    92   113  -2.408  -0.496  -5.920  -4.087  -5.193          0.000  0.000  0.000  0.000 
                                             [ MATP    9 ]      9     82 g c A A
    MP    51    50 6    55     4     4    28    91   112  -6.378  -6.585  -0.080  -4.999                 -3.357 -2.549 -3.367  0.981 -3.175 -3.983  1.362 -3.469 -3.352  2.869 -3.774 -0.298  0.736 -3.429 -0.800 -2.295 
    ML    52    50 6    55     4     2    27    91   112  -3.758  -3.940  -0.507  -2.670                  0.368 -0.385 -0.191  0.094 
    MR    53    50 6    55     4     1    26    91   111  -4.809  -3.838  -1.706  -0.766                  0.368 -0.385 -0.191  0.094 
     D    54    50 6    55     4     0    25    90   110  -4.568  -4.250  -2.265  -0.520                 
    IL    55    55 5    55     4     3    28    92   113  -1.686  -2.369  -1.117  -4.855                  0.000  0.000  0.000  0.000 
    IR    56    56 6    56     3     2    27    92   112  -1.442  -0.798  -4.142                          0.000  0.000  0.000  0.000 
                                             [ MATL   10 ]     10      - u - , -
    ML    57    56 6    59     3     2    26    89   109  -7.443  -0.030  -6.098                         -0.402 -0.323 -1.101  0.984 
     D    58    56 6    59     3     0    25    87   108  -6.174  -1.687  -0.566                         
    IL    59    59 3    59     3     2    27    90   111  -1.442  -0.798  -4.142                          0.000  0.000  0.000  0.000 
                                             [ MATL   11 ]     11      - a - , -
    ML    60    59 3    62     2     1    25    88   108  -7.704  -0.007                                  0.580 -0.988  0.309 -0.392 
     D    61    59 3    62     2     0    24    87   107  -8.445  -0.004                                 
    IL    62    62 3    62     2     1    26    89   109  -1.823  -0.479                                  0.000  0.000  0.000  0.000 
                                             [ BIF    12 ]      -      - - - - -
     B    63    62 3    64   182     0    24    87   107                                                 
                                             [ BEGL   13 ]      -      - - - - -
     S    64    63 1    65     1     0     1    52    72   0.000                                         
                                             [ BIF    14 ]      -      - - - - -
     B    65    64 1    66   122     0     1    52    72                                                 
                                             [ BEGL   15 ]      -      - - - - -
     S    66    65 1    67     4     0     0    32    51  -0.054  -6.574  -5.981  -6.621                 
                                             [ MATP   16 ]     12     29 C G D D
    MP    67    66 1    71     6     2     2    32    51  -8.916  -8.855  -0.024  -7.631  -7.911  -8.306 -3.620 -3.404 -3.451  0.254 -2.421 -3.978  3.096 -3.125 -3.484  0.710 -3.828 -1.335  1.165 -3.739 -0.119 -2.361 
    ML    68    66 1    71     6     1     1    31    49  -6.250  -6.596  -1.310  -1.005  -6.446  -3.975  0.368 -0.385 -0.191  0.094 
    MR    69    66 1    71     6     1     1    31    49  -6.988  -5.717  -1.625  -5.695  -0.829  -3.908  0.368 -0.385 -0.191  0.094 
     D    70    66 1    71     6     0     0    28    47  -9.049  -7.747  -3.544  -4.226  -4.244  -0.319 
    IL    71    71 5    71     6     1     1    32    51  -2.579  -2.842  -0.760  -4.497  -5.274  -4.934  0.000  0.000  0.000  0.000 
    IR    72    72 6    72     5     1     1    31    50  -2.408  -0.496  -5.920  -4.087  -5.193          0.000  0.000  0.000  0.000 
                                             [ MATP   17 ]     13     28 c g D D
    MP    73    72 6    77     6     2     2    30    49  -8.916  -8.855  -0.024  -7.631  -7.911  -8.306 -3.230 -3.063 -3.137  0.575 -2.229 -3.730  2.484 -2.890 -3.171  1.010 -3.566 -1.044  2.025 -3.368  0.075 -2.062 
    ML    74    72 6    77     6     1     1    29    47  -6.250  -6.596  -1.310  -1.005  -6.446  -3.975  0.368 -0.385 -0.191  0.094 
    MR    75    72 6    77     6     1     1    29    47  -6.988  -5.717  -1.625  -5.695  -0.829  -3.908  0.368 -0.385 -0.191  0.094 
     D    76    72 6    77     6     0     0    26    45  -9.049  -7.747  -3.544  -4.226  -4.244  -0.319 
    IL    77    77 5    77     6     1     1    30    49  -2.579  -2.842  -0.760  -4.497  -5.274  -4.934  0.000  0.000  0.000  0.000 
    IR    78    78 6    78     5     1     1    29    48  -2.408  -0.496  -5.920  -4.087  -5.193          0.000  0.000  0.000  0.000 
                                             [ MATP   18 ]     14     27 g c D D
    MP    79    78 6    83     6     2     2    28    47  -8.916  -8.855  -0.024  -7.631  -7.911  -8.306 -3.140 -2.474 -3.144  1.076 -2.924 -3.825  1.410 -3.263 -3.204  2.660 -3.633 -0.272  0.961 -3.221 -0.162 -2.098 
    ML    80    78 6    83     6     1     1    27    45  -6.250  -6.596  -1.310  -1.005  -6.446  -3.975  0.368 -0.385 -0.191  0.094 
    MR    81    78 6    83     6     1     1    27    45  -6.988  -5.717  -1.625  -5.695  -0.829  -3.908  0.368 -0.385 -0.191  0.094 
     D    82    78 6    83     6     0     0    24    43  -9.049  -7.747  -3.544  -4.226  -4.244  -0.319 
    IL    83    83 5    83     6     1     1    28    47  -2.579  -2.842  -0.760  -4.497  -5.274  -4.934  0.000  0.000  0.000  0.000 
    IR    84    84 6    84     5     1     1    27    46  -2.408  -0.496  -5.920  -4.087  -5.193          0.000  0.000  0.000  0.000 
                                             [ MATP   19 ]     15     26 g c D D
    MP    85    84 6    89     6     2     2    26    45  -8.916  -8.855  -0.024  -7.631  -7.911  -8.306 -3.029 -2.315 -3.082  1.350 -3.099 -3.863  1.211 -3.284 -3.115  2.599 -3.581  0.188  1.042 -3.174 -0.754 -2.033 
    ML    86    84 6    89     6     1     1    25    43  -6.250  -6.596  -1.310  -1.005  -6.446  -3.975  0.368 -0.385 -0.191  0.094 
    MR    87    84 6    89     6     1     1    25    43  -6.988  -5.717  -1.625  -5.695  -0.829  -3.908  0.368 -0.385 -0.191  0.094 
     D    88    84 6    89     6     0     0    22    41  -9.049  -7.747  -3.544  -4.226  -4.244  -0.319 
    IL    89    89 5    89     6     1     1    26    45  -2.579  -2.842  -0.760  -4.497  -5.274  -4.934  0.000  0.000  0.000  0.000 
    IR    90    90 6    90     5     1     1    25    44  -2.408  -0.496  -5.920  -4.087  -5.193          0.000  0.000  0.000  0.000 
                                             [ MATP   20 ]     16     25 g c D D
    MP    91    90 6    95     6     2     2    24    43  -8.916  -8.855  -0.024  -7.631  -7.911  -8.306 -3.178 -2.414 -3.211  1.283 -3.146 -3.938  1.201 -3.368 -3.222  2.726 -3.673 -0.154  0.982 -3.300 -0.781 -2.146 
    ML    92    90 6    95     6     1     1    23    42  -6.250  -6.596  -1.310  -1.005  -6.446  -3.975  0.368 -0.385 -0.191  0.094 
    MR    93    90 6    95     6     1     1    23    42  -6.988  -5.717  -1.625  -5.695  -0.829  -3.908  0.368 -0.385 -0.191  0.094 
     D    94    90 6    95     6     0     0    21    39  -9.049  -7.747  -3.544  -4.226  -4.244  -0.319 
    IL    95    95 5    95     6     1     1    24    43  -2.579  -2.842  -0.760  -4.497  -5.274  -4.934  0.000  0.000  0.000  0.000 
    IR    96    96 6    96     5     1     1    23    42  -2.408  -0.496  -5.920  -4.087  -5.193          0.000  0.000  0.000  0.000 
                                             [ MATP   21 ]     17     24 c g D D
    MP    97    96 6   101     6     2     2    22    41  -8.916  -8.855  -0.046  -7.631  -7.911  -5.815 -3.138 -2.864 -3.102  0.758 -2.366 -3.762  2.511 -2.954 -3.133  1.499 -3.559 -0.789  1.550 -3.290 -0.054 -2.028 
    ML    98    96 6   101     6     1     1    21    40  -6.250  -6.596  -1.310  -1.005  -6.446  -3.975  0.368 -0.385 -0.191  0.094 
    MR    99    96 6   101     6     1     1    21    40  -6.988  -5.717  -1.625  -5.695  -0.829  -3.908  0.368 -0.385 -0.191  0.094 
     D   100    96 6   101     6     0     0    19    38  -9.049  -7.747  -3.544  -4.226  -4.244  -0.319 
    IL   101   101 5   101     6     1     1    22    41  -2.579  -2.842  -0.760  -4.497  -5.274  -4.934  0.000  0.000  0.000  0.000 
    IR   102   102 6   102     5     1     1    22    40  -2.408  -0.496  -5.920  -4.087  -5.193          0.000  0.000  0.000  0.000 
                                             [ MATP   22 ]     18     23 u a D D
    MP   103   102 6   107     4     2     2    20    39  -6.304  -6.511  -0.084  -4.925                 -3.189 -2.982 -3.104  0.640 -2.243 -3.712  2.195 -2.883 -3.139  1.120 -3.539 -0.941  2.266 -3.333  0.057 -2.033 
    ML   104   102 6   107     4     1     1    21    40  -3.758  -3.940  -0.507  -2.670                  0.368 -0.385 -0.191  0.094 
    MR   105   102 6   107     4     1     1    20    39  -4.809  -3.838  -1.706  -0.766                  0.368 -0.385 -0.191  0.094 
     D   106   102 6   107     4     0     0    19    38  -4.834  -4.515  -1.551  -0.786                 
    IL   107   107 5   107     4     1     1    22    41  -1.686  -2.369  -1.117  -4.855                  0.000  0.000  0.000  0.000 
    IR   108   108 6   108     3     1     1    21    40  -1.442  -0.798  -4.142                          0.000  0.000  0.000  0.000 
                                             [ MATL   23 ]     19      - U - = -
    ML   109   108 6   111     3     1     1    17    35  -7.443  -0.030  -6.098                         -0.600 -0.775 -1.266  1.227 
     D   110   108 6   111     3     0     0    16    35  -6.174  -1.687  -0.566                         
    IL   111   111 3   111     3     1     1    20    39  -1.442  -0.798  -4.142                          0.000  0.000  0.000  0.000 
                                             [ MATL   24 ]     20      - G - = -
    ML   112   111 3   114     3     1     1    15    34  -7.443  -0.030  -6.098                         -0.511 -1.524  1.276 -0.917 
     D   113   111 3   114     3     0     0    15    33  -6.174  -1.687  -0.566                         
    IL   114   114 3   114     3     1     1    19    37  -1.442  -0.798  -4.142                          0.000  0.000  0.000  0.000 
                                             [ MATL   25 ]     21      - G - = -
    ML   115   114 3   117     3     1     1    13    32  -7.443  -0.030  -6.098                         -0.511 -1.524  1.276 -0.917 
     D   116   114 3   117     3     0     0    13    32  -6.174  -1.687  -0.566                         
    IL   117   117 3   117     3     1     1    18    36  -1.442  -0.798  -4.142                          0.000  0.000  0.000  0.000 
                                             [ MATL   26 ]     22      - U - = -
    ML   118   117 3   120     2     1     1     1     1       *   0.000                                 -0.600 -0.775 -1.266  1.227 
     D   119   117 3   120     2     0     0     0     0       *   0.000                                 
    IL   120   120 3   120     2     1     1    13    28  -1.823  -0.479                                  0.000  0.000  0.000  0.000 
                                             [ END    27 ]      -      - - - - -
     E   121   120 3    -1     0     0     0     0     0                                                 
                                             [ BEGR   28 ]      -      - - - - -
     S   122    65 1   123     5     0     0    33    53  -6.650  -0.053  -6.466  -6.678  -7.569         
    IL   123   123 2   123     5     1     1    35    54  -2.408  -0.496  -4.087  -5.920  -5.193          0.000  0.000  0.000  0.000 
                                             [ MATP   29 ]     30     48 G C C C
    MP   124   123 2   128     6     2     2    33    53  -8.916  -8.855  -0.024  -7.631  -7.911  -8.306 -3.759 -2.637 -3.814  0.814 -3.848 -4.262  0.567 -3.946 -3.611  3.267 -4.027 -0.322  0.142 -3.805 -1.429 -2.705 
    ML   125   123 2   128     6     1     1    32    51  -6.250  -6.596  -1.310  -1.005  -6.446  -3.975  0.368 -0.385 -0.191  0.094 
    MR   126   123 2   128     6     1     1    32    51  -6.988  -5.717  -1.625  -5.695  -0.829  -3.908  0.368 -0.385 -0.191  0.094 
     D   127   123 2   128     6     0     0    30    49  -9.049  -7.747  -3.544  -4.226  -4.244  -0.319 
    IL   128   128 5   128     6     1     1    33    52  -2.579  -2.842  -0.760  -4.497  -5.274  -4.934  0.000  0.000  0.000  0.000 
    IR   129   129 6   129     5     1     1    33    52  -2.408  -0.496  -5.920  -4.087  -5.193          0.000  0.000  0.000  0.000 
                                             [ MATP   30 ]     31     47 g c C C
    MP   130   129 6   134     6     2     2    31    51  -8.916  -8.855  -0.024  -7.631  -7.911  -8.306 -2.923 -2.209 -3.007  1.270 -2.947 -3.843  1.484 -3.118 -2.962  2.010 -3.428  1.526  0.898 -3.195 -0.644 -1.930 
    ML   131   129 6   134     6     1     1    30    49  -6.250  -6.596  -1.310  -1.005  -6.446  -3.975  0.368 -0.385 -0.191  0.094 
    MR   132   129 6   134     6     1     1    30    49  -6.988  -5.717  -1.625  -5.695  -0.829  -3.908  0.368 -0.385 -0.191  0.094 
     D   133   129 6   134     6     0     0    28    47  -9.049  -7.747  -3.544  -4.226  -4.244  -0.319 
    IL   134   134 5   134     6     1     1    31    50  -2.579  -2.842  -0.760  -4.497  -5.274  -4.934  0.000  0.000  0.000  0.000 
    IR   135   135 6   135     5     1     1    31    50  -2.408  -0.496  -5.920  -4.087  -5.193          0.000  0.000  0.000  0.000 
                                             [ MATP   31 ]     32     46 C G C C
    MP   136   135 6   140     6     2     2    29    48  -8.916  -8.855  -0.024  -7.631  -7.911  -8.306 -3.620 -3.404 -3.451  0.254 -2.421 -3.978  3.096 -3.125 -3.484  0.710 -3.828 -1.335  1.165 -3.739 -0.119 -2.361 
    ML   137   135 6   140     6     1     1    28    47  -6.250  -6.596  -1.310  -1.005  -6.446  -3.975  0.368 -0.385 -0.191  0.094 
    MR   138   135 6   140     6     1     1    28    47  -6.988  -5.717  -1.625  -5.695  -0.829  -3.908  0.368 -0.385 -0.191  0.094 
     D   139   135 6   140     6     0     0    26    45  -9.049  -7.747  -3.544  -4.226  -4.244  -0.319 
    IL   140   140 5   140     6     1     1    29    48  -2.579  -2.842  -0.760  -4.497  -5.274  -4.934  0.000  0.000  0.000  0.000 
    IR   141   141 6   141     5     1     1    29    48  -2.408  -0.496  -5.920  -4.087  -5.193          0.000  0.000  0.000  0.000 
                                             [ MATP   32 ]     33     45 G C C C
    MP   142   141 6   146     6     2     2    27    46  -8.916  -8.855  -0.024  -7.631  -7.911  -8.306 -3.759 -2.637 -3.814  0.814 -3.848 -4.262  0.567 -3.946 -3.611  3.267 -4.027 -0.322  0.142 -3.805 -1.429 -2.705 
    ML   143   141 6   146     6     1     1    26    45  -6.250  -6.596  -1.310  -1.005  -6.446  -3.975  0.368 -0.385 -0.191  0.094 
    MR   144   141 6   146     6     1     1    26    45  -6.988  -5.717  -1.625  -5.695  -0.829  -3.908  0.368 -0.385 -0.191  0.094 
     D   145   141 6   146     6     0     0    24    43  -9.049  -7.747  -3.544  -4.226  -4.244  -0.319 
    IL   146   146 5   146     6     1     1    27    46  -2.579  -2.842  -0.760  -4.497  -5.274  -4.934  0.000  0.000  0.000  0.000 
    IR   147   147 6   147     5     1     1    27    46  -2.408  -0.496  -5.920  -4.087  -5.193          0.000  0.000  0.000  0.000 
                                             [ MATP   33 ]     34     44 G C C C
    MP   148   147 6   152     6     2     2    25    44  -8.916  -8.855  -0.024  -7.631  -7.911  -8.306 -3.759 -2.637 -3.814  0.814 -3.848 -4.262  0.567 -3.946 -3.611  3.267 -4.027 -0.322  0.142 -3.805 -1.429 -2.705 
    ML   149   147 6   152     6     1     1    25    44  -6.250  -6.596  -1.310  -1.005  -6.446  -3.975  0.368 -0.385 -0.191  0.094 
    MR   150   147 6   152     6     1     1    25    44  -6.988  -5.717  -1.625  -5.695  -0.829  -3.908  0.368 -0.385 -0.191  0.094 
     D   151   147 6   152     6     0     0    23    42  -9.049  -7.747  -3.544  -4.226  -4.244  -0.319 
    IL   152   152 5   152     6     1     1    25    44  -2.579  -2.842  -0.760  -4.497  -5.274  -4.934  0.000  0.000  0.000  0.000 
    IR   153   153 6   153     5     1     1    25    44  -2.408  -0.496  -5.920  -4.087  -5.193          0.000  0.000  0.000  0.000 
                                             [ MATP   34 ]     35     43 a u C C
    MP   154   153 6   158     4     2     2    23    42  -6.378  -6.585  -0.080  -4.999                 -3.137 -2.356 -3.186  2.574 -3.183 -4.223  1.091 -3.248 -3.115  1.830 -3.624  0.035  0.656 -3.526 -0.862 -2.068 
    ML   155   153 6   158     4     1     1    24    43  -3.758  -3.940  -0.507  -2.670                  0.368 -0.385 -0.191  0.094 
    MR   156   153 6   158     4     1     1    23    43  -4.809  -3.838  -1.706  -0.766                  0.368 -0.385 -0.191  0.094 
     D   157   153 6   158     4     0     0    22    42  -4.568  -4.250  -2.265  -0.520                 
    IL   158   158 5   158     4     1     1    25    44  -1.686  -2.369  -1.117  -4.855                  0.000  0.000  0.000  0.000 
    IR   159   159 6   159     3     1     1    24    43  -1.442  -0.798  -4.142                          0.000  0.000  0.000  0.000 
                                             [ MATL   35 ]     36      - C - = -
    ML   160   159 6   162     3     1     1    20    39  -7.443  -0.030  -6.098                         -0.607  1.086 -1.361 -0.265 
     D   161   159 6   162     3     0     0    19    38  -6.174  -1.687  -0.566                         
    IL   162   162 3   162     3     1     1    23    42  -1.442  -0.798  -4.142                          0.000  0.000  0.000  0.000 
                                             [ MATL   36 ]     37      - U - = -
    ML   163   162 3   165     3     1     1    19    38  -7.443  -0.030  -6.098                         -0.600 -0.775 -1.266  1.227 
     D   164   162 3   165     3     0     0    18    37  -6.174  -1.687  -0.566                         
    IL   165   165 3   165     3     1     1    22    41  -1.442  -0.798  -4.142                          0.000  0.000  0.000  0.000 
                                             [ MATL   37 ]     38      - U - a -
    ML   166   165 3   168     3     1     1    18    37  -7.443  -0.030  -6.098                         -0.600 -0.775 -1.266  1.227 
     D   167   165 3   168     3     0     0    17    36  -6.174  -1.687  -0.566                         
    IL   168   168 3   168     3     1     1    21    40  -1.442  -0.798  -4.142                          0.000  0.000  0.000  0.000 
                                             [ MATL   38 ]     39      - C - c -
    ML   169   168 3   171     3     1     1    17    35  -7.443  -0.030  -6.098                         -0.607  1.086 -1.361 -0.265 
     D   170   168 3   171     3     0     0    16    35  -6.174  -1.687  -0.566                         
    IL   171   171 3   171     3     1     1    20    39  -1.442  -0.798  -4.142                          0.000  0.000  0.000  0.000 
                                             [ MATL   39 ]     40      - A - d -
    ML   172   171 3   174     3     1     1    15    34  -7.443  -0.030  -6.098                          1.371 -1.372 -1.100 -0.835 
     D   173   171 3   174     3     0     0    15    33  -6.174  -1.687  -0.566                         
    IL   174   174 3   174     3     1     1    19    37  -1.442  -0.798  -4.142                          0.000  0.000  0.000  0.000 
                                             [ MATL   40 ]     41      - G - = -
    ML   175   174 3   177     3     1     1    13    32  -7.443  -0.030  -6.098                         -0.511 -1.524  1.276 -0.917 
     D   176   174 3   177     3     0     0    13    32  -6.174  -1.687  -0.566                         
    IL   177   177 3   177     3     1     1    18    36  -1.442  -0.798  -4.142                          0.000  0.000  0.000  0.000 
                                             [ MATL   41 ]     42      - A - = -
    ML   178   177 3   180     2     1     1     1     1       *   0.000                                  1.371 -1.372 -1.100 -0.835 
     D   179   177 3   180     2     0     0     0     0       *   0.000                                 
    IL   180   180 3   180     2     1     1    13    28  -1.823  -0.479                                  0.000  0.000  0.000  0.000 
                                             [ END    42 ]      -      - - - - -
     E   181   180 3    -1     0     0     0     0     0                                                 
                                             [ BEGR   43 ]      -      - - - - -
     S   182    63 1   183     2     0     1    48    68  -7.704  -0.007                                 
    IL   183   183 2   183     2     1     2    50    70  -1.823  -0.479                                  0.000  0.000  0.000  0.000 
                                             [ BIF    44 ]      -      - - - - -
     B   184   183 2   185   241     0     1    48    68                                                 
                                             [ BEGL   45 ]      -      - - - - -
     S   185   184 1   186     4     0     0    32    51  -0.054  -6.574  -5.981  -6.621                 
                                             [ MATP   46 ]     49     66 G C V V
    MP   186   185 1   190     6     2     2    32    51  -8.916  -8.855  -0.024  -7.631  -7.911  -8.306 -3.261 -1.186 -3.331  1.065 -3.551 -3.953  0.690 -3.617 -3.297  3.054 -3.738 -0.139  0.380 -3.344 -1.222 -2.311 
    ML   187   185 1   190     6     1     1    30    49  -6.250  -6.596  -1.310  -1.005  -6.446  -3.975  0.368 -0.385 -0.191  0.094 
    MR   188   185 1   190     6     1     1    30    49  -6.988  -5.717  -1.625  -5.695  -0.829  -3.908  0.368 -0.385 -0.191  0.094 
     D   189   185 1   190     6     0     0    28    47  -9.049  -7.747  -3.544  -4.226  -4.244  -0.319 
    IL   190   190 5   190     6     1     1    32    51  -2.579  -2.842  -0.760  -4.497  -5.274  -4.934  0.000  0.000  0.000  0.000 
    IR   191   191 6   191     5     1     1    31    50  -2.408  -0.496  -5.920  -4.087  -5.193          0.000  0.000  0.000  0.000 
                                             [ MATP   47 ]     50     65 a u V V
    MP   192   191 6   196     6     2     2    30    49  -8.916  -8.855  -0.024  -7.631  -7.911  -8.306 -3.003 -2.438 -3.034  2.140 -2.763 -3.877  1.664 -3.077 -3.039  1.785 -3.515 -0.194  1.032 -3.249 -0.463 -1.969 
    ML   193   191 6   196     6     1     1    28    47  -6.250  -6.596  -1.310  -1.005  -6.446  -3.975  0.368 -0.385 -0.191  0.094 
    MR   194   191 6   196     6     1     1    28    47  -6.988  -5.717  -1.625  -5.695  -0.829  -3.908  0.368 -0.385 -0.191  0.094 
     D   195   191 6   196     6     0     0    26    45  -9.049  -7.747  -3.544  -4.226  -4.244  -0.319 
    IL   196   196 5   196     6     1     1    30    49  -2.579  -2.842  -0.760  -4.497  -5.274  -4.934  0.000  0.000  0.000  0.000 
    IR   197   197 6   197     5     1     1    29    48  -2.408  -0.496  -5.920  -4.087  -5.193          0.000  0.000  0.000  0.000 
                                             [ MATP   48 ]     51     64 G C V V
    MP   198   197 6   202     6     2     2    28    47  -8.916  -8.855  -0.024  -7.631  -7.911  -8.306 -3.446 -2.432 -3.517  1.059 -3.747 -4.170  0.629 -3.734 -3.405  3.078 -3.854  0.380  0.296 -3.572 -1.342 -2.425 
    ML   199   197 6   202     6     1     1    26    45  -6.250  -6.596  -1.310  -1.005  -6.446  -3.975  0.368 -0.385 -0.191  0.094 
    MR   200   197 6   202     6     1     1    26    45  -6.988  -5.717  -1.625  -5.695  -0.829  -3.908  0.368 -0.385 -0.191  0.094 
     D   201   197 6   202     6     0     0    24    43  -9.049  -7.747  -3.544  -4.226  -4.244  -0.319 
    IL   202   202 5   202     6     1     1    28    47  -2.579  -2.842  -0.760  -4.497  -5.274  -4.934  0.000  0.000  0.000  0.000 
    IR   203   203 6   203     5     1     1    27    46  -2.408  -0.496  -5.920  -4.087  -5.193          0.000  0.000  0.000  0.000 
                                             [ MATP   49 ]     52     63 c g V V
    MP   204   203 6   208     6     2     2    26    45  -8.916  -8.855  -0.024  -7.631  -7.911  -8.306 -2.985 -2.627 -2.997  0.964 -2.477 -3.717  1.939 -2.972 -3.041  1.921 -3.495 -0.524  1.791 -3.141 -0.167 -1.944 
    ML   205   203 6   208     6     1     1    25    43  -6.250  -6.596  -1.310  -1.005  -6.446  -3.975  0.368 -0.385 -0.191  0.094 
    MR   206   203 6   208     6     1     1    24    43  -6.988  -5.717  -1.625  -5.695  -0.829  -3.908  0.368 -0.385 -0.191  0.094 
     D   207   203 6   208     6     0     0    22    41  -9.049  -7.747  -3.544  -4.226  -4.244  -0.319 
    IL   208   208 5   208     6     1     1    26    45  -2.579  -2.842  -0.760  -4.497  -5.274  -4.934  0.000  0.000  0.000  0.000 
    IR   209   209 6   209     5     1     1    25    44  -2.408  -0.496  -5.920  -4.087  -5.193          0.000  0.000  0.000  0.000 
                                             [ MATP   50 ]     53     62 c g V V
    MP   210   209 6   214     6     2     2    24    43  -8.916  -8.855  -0.024  -7.631  -7.911  -8.306 -2.985 -2.627 -2.997  0.964 -2.477 -3.717  1.939 -2.972 -3.041  1.921 -3.495 -0.524  1.791 -3.141 -0.167 -1.944 
    ML   211   209 6   214     6     1     1    23    42  -6.250  -6.596  -1.310  -1.005  -6.446  -3.975  0.368 -0.385 -0.191  0.094 
    MR   212   209 6   214     6     1     1    23    41  -6.988  -5.717  -1.625  -5.695  -0.829  -3.908  0.368 -0.385 -0.191  0.094 
     D   213   209 6   214     6     0     0    20    39  -9.049  -7.747  -3.544  -4.226  -4.244  -0.319 
    IL   214   214 5   214     6     1     1    24    43  -2.579  -2.842  -0.760  -4.497  -5.274  -4.934  0.000  0.000  0.000  0.000 
    IR   215   215 6   215     5     1     1    23    42  -2.408  -0.496  -5.920  -4.087  -5.193          0.000  0.000  0.000  0.000 
                                             [ MATP   51 ]     54     61 C G V V
    MP   216   215 6   220     6     2     2    22    41  -8.916  -8.855  -0.024  -7.631  -7.911  -8.306 -3.620 -3.404 -3.451  0.254 -2.421 -3.978  3.096 -3.125 -3.484  0.710 -3.828 -1.335  1.165 -3.739 -0.119 -2.361 
    ML   217   215 6   220     6     1     1    21    40  -6.250  -6.596  -1.310  -1.005  -6.446  -3.975  0.368 -0.385 -0.191  0.094 
    MR   218   215 6   220     6     1     1    21    40  -6.988  -5.717  -1.625  -5.695  -0.829  -3.908  0.368 -0.385 -0.191  0.094 
     D   219   215 6   220     6     0     0    19    38  -9.049  -7.747  -3.544  -4.226  -4.244  -0.319 
    IL   220   220 5   220     6     1     1    22    41  -2.579  -2.842  -0.760  -4.497  -5.274  -4.934  0.000  0.000  0.000  0.000 
    IR   221   221 6   221     5     1     1    21    40  -2.408  -0.496  -5.920  -4.087  -5.193          0.000  0.000  0.000  0.000 
                                             [ MATP   52 ]     55     60 c g V V
    MP   222   221 6   226     4     2     2    20    39  -6.378  -6.585  -0.080  -4.999                 -2.120 -1.976 -2.285  1.226 -2.145 -3.056  1.889 -2.507 -1.691  1.614 -2.367  0.145  1.367 -2.392 -0.108 -1.405 
    ML   223   221 6   226     4     1     1    21    39  -3.758  -3.940  -0.507  -2.670                  0.368 -0.385 -0.191  0.094 
    MR   224   221 6   226     4     1     1    20    39  -4.809  -3.838  -1.706  -0.766                  0.368 -0.385 -0.191  0.094 
     D   225   221 6   226     4     0     0    19    38  -4.568  -4.250  -2.265  -0.520                 
    IL   226   226 5   226     4     1     1    22    41  -1.686  -2.369  -1.117  -4.855                  0.000  0.000  0.000  0.000 
    IR   227   227 6   227     3     1     1    21    40  -1.442  -0.798  -4.142                          0.000  0.000  0.000  0.000 
                                             [ MATL   53 ]     56      - a - = -
    ML   228   227 6   230     3     1     1    17    35  -7.443  -0.030  -6.098                          0.443 -0.783  0.128 -0.049 
     D   229   227 6   230     3     0     0    16    34  -6.174  -1.687  -0.566                         
    IL   230   230 3   230     3     1     1    20    38  -1.442  -0.798  -4.142                          0.000  0.000  0.000  0.000 
                                             [ MATL   54 ]     57      - u - = -
    ML   231   230 3   233     3     1     1    15    34  -7.443  -0.421  -2.015                          0.177 -0.569 -0.546  0.595 
     D   232   230 3   233     3     0     0    15    33  -6.174  -1.687  -0.566                         
    IL   233   233 3   233     3     1     1    19    37  -1.442  -0.798  -4.142                          0.000  0.000  0.000  0.000 
                                             [ MATL   55 ]     58      - g - = -
    ML   234   233 3   236     3     1     1    14    32  -7.061  -0.039  -5.715                          0.175 -0.563  0.212  0.051 
     D   235   233 3   236     3     0     0    12    31  -7.496  -1.495  -0.645                         
    IL   236   236 3   236     3     1     1    18    36  -1.442  -0.798  -4.142                          0.000  0.000  0.000  0.000 
                                             [ MATL   56 ]     59      - u - = -
    ML   237   236 3   239     2     1     1     1     1       *   0.000                                  0.032 -0.254 -0.248  0.375 
     D   238   236 3   239     2     0     0     0     0       *   0.000                                 
    IL   239   239 3   239     2     1     1    13    28  -1.823  -0.479                                  0.000  0.000  0.000  0.000 
                                             [ END    57 ]      -      - - - - -
     E   240   239 3    -1     0     0     0     0     0                                                 
                                             [ BEGR   58 ]      -      - - - - -
     S   241   184 1   242     5     0     0    29    49  -6.650  -0.053  -6.466  -6.678  -7.569         
    IL   242   242 2   242     5     1     1    31    50  -2.408  -0.496  -4.087  -5.920  -5.193          0.000  0.000  0.000  0.000 
                                             [ MATP   59 ]     67     81 G C T T
    MP   243   242 2   247     6     2     2    29    48  -8.916  -8.855  -0.024  -7.631  -7.911  -8.306 -3.759 -2.637 -3.814  0.814 -3.848 -4.262  0.567 -3.946 -3.611  3.267 -4.027 -0.322  0.142 -3.805 -1.429 -2.705 
    ML   244   242 2   247     6     1     1    28    47  -6.250  -6.596  -1.310  -1.005  -6.446  -3.975  0.368 -0.385 -0.191  0.094 
    MR   245   242 2   247     6     1     1    28    47  -6.988  -5.717  -1.625  -5.695  -0.829  -3.908  0.368 -0.385 -0.191  0.094 
     D   246   242 2   247     6     0     0    26    45  -9.049  -7.747  -3.544  -4.226  -4.244  -0.319 
    IL   247   247 5   247     6     1     1    29    48  -2.579  -2.842  -0.760  -4.497  -5.274  -4.934  0.000  0.000  0.000  0.000 
    IR   248   248 6   248     5     1     1    29    48  -2.408  -0.496  -5.920  -4.087  -5.193          0.000  0.000  0.000  0.000 
                                             [ MATP   60 ]     68     80 G C T T
    MP   249   248 6   253     6     2     2    27    46  -8.916  -8.855  -0.024  -7.631  -7.911  -8.306 -3.759 -2.637 -3.814  0.814 -3.848 -4.262  0.567 -3.946 -3.611  3.267 -4.027 -0.322  0.142 -3.805 -1.429 -2.705 
    ML   250   248 6   253     6     1     1    26    45  -6.250  -6.596  -1.310  -1.005  -6.446  -3.975  0.368 -0.385 -0.191  0.094 
    MR   251   248 6   253     6     1     1    26    45  -6.988  -5.717  -1.625  -5.695  -0.829  -3.908  0.368 -0.385 -0.191  0.094 
     D   252   248 6   253     6     0     0    24    43  -9.049  -7.747  -3.544  -4.226  -4.244  -0.319 
    IL   253   253 5   253     6     1     1    27    46  -2.579  -2.842  -0.760  -4.497  -5.274  -4.934  0.000  0.000  0.000  0.000 
    IR   254   254 6   254     5     1     1    27    46  -2.408  -0.496  -5.920  -4.087  -5.193          0.000  0.000  0.000  0.000 
                                             [ MATP   61 ]     69     79 G C T T
    MP   255   254 6   259     6     2     2    25    44  -8.916  -8.855  -0.024  -7.631  -7.911  -8.306 -3.759 -2.637 -3.814  0.814 -3.848 -4.262  0.567 -3.946 -3.611  3.267 -4.027 -0.322  0.142 -3.805 -1.429 -2.705 
    ML   256   254 6   259     6     1     1    25    44  -6.250  -6.596  -1.310  -1.005  -6.446  -3.975  0.368 -0.385 -0.191  0.094 
    MR   257   254 6   259     6     1     1    25    44  -6.988  -5.717  -1.625  -5.695  -0.829  -3.908  0.368 -0.385 -0.191  0.094 
     D   258   254 6   259     6     0     0    23    42  -9.049  -7.747  -3.544  -4.226  -4.244  -0.319 
    IL   259   259 5   259     6     1     1    25    44  -2.579  -2.842  -0.760  -4.497  -5.274  -4.934  0.000  0.000  0.000  0.000 
    IR   260   260 6   260     5     1     1    25    44  -2.408  -0.496  -5.920  -4.087  -5.193          0.000  0.000  0.000  0.000 
                                             [ MATP   62 ]     70     78 G C T T
    MP   261   260 6   265     4     2     2    23    42  -6.378  -6.585  -0.080  -4.999                 -3.759 -2.637 -3.814  0.814 -3.848 -4.262  0.567 -3.946 -3.611  3.267 -4.027 -0.322  0.142 -3.805 -1.429 -2.705 
    ML   262   260 6   265     4     1     1    24    43  -3.758  -3.940  -0.507  -2.670                  0.368 -0.385 -0.191  0.094 
    MR   263   260 6   265     4     1     1    23    43  -4.809  -3.838  -1.706  -0.766                  0.368 -0.385 -0.191  0.094 
     D   264   260 6   265     4     0     0    22    42  -4.568  -4.250  -2.265  -0.520                 
    IL   265   265 5   265     4     1     1    25    44  -1.686  -2.369  -1.117  -4.855                  0.000  0.000  0.000  0.000 
    IR   266   266 6   266     3     1     1    24    43  -1.442  -0.798  -4.142                          0.000  0.000  0.000  0.000 
                                             [ MATL   63 ]     71      - U - = -
    ML   267   266 6   269     3     1     1    20    39  -7.443  -0.030  -6.098                         -0.600 -0.775 -1.266  1.227 
     D   268   266 6   269     3     0     0    19    38  -6.174  -1.687  -0.566                         
    IL   269   269 3   269     3     1     1    23    42  -1.442  -0.798  -4.142                          0.000  0.000  0.000  0.000 
                                             [ MATL   64 ]     72      - U - = -
    ML   270   269 3   272     3     1     1    19    38  -7.443  -0.030  -6.098                         -0.600 -0.775 -1.266  1.227 
     D   271   269 3   272     3     0     0    18    37  -6.174  -1.687  -0.566                         
    IL   272   272 3   272     3     1     1    22    41  -1.442  -0.798  -4.142                          0.000  0.000  0.000  0.000 
                                             [ MATL   65 ]     73      - C - = -
    ML   273   272 3   275     3     1     1    18    37  -7.443  -0.030  -6.098                         -0.607  1.086 -1.361 -0.265 
     D   274   272 3   275     3     0     0    17    36  -6.174  -1.687  -0.566                         
    IL   275   275 3   275     3     1     1    21    40  -1.442  -0.798  -4.142                          0.000  0.000  0.000  0.000 
                                             [ MATL   66 ]     74      - g - = -
    ML   276   275 3   278     3     1     1    17    35  -7.443  -0.030  -6.098                         -0.007 -1.212  0.937 -0.604 
     D   277   275 3   278     3     0     0    16    35  -6.174  -1.687  -0.566                         
    IL   278   278 3   278     3     1     1    20    39  -1.442  -0.798  -4.142                          0.000  0.000  0.000  0.000 
                                             [ MATL   67 ]     75      - A - = -
    ML   279   278 3   281     3     1     1    15    34  -7.443  -0.030  -6.098                          1.371 -1.372 -1.100 -0.835 
     D   280   278 3   281     3     0     0    15    33  -6.174  -1.687  -0.566                         
    IL   281   281 3   281     3     1     1    19    37  -1.442  -0.798  -4.142                          0.000  0.000  0.000  0.000 
                                             [ MATL   68 ]     76      - U - = -
    ML   282   281 3   284     3     1     1    13    32  -7.443  -0.030  -6.098                         -0.600 -0.775 -1.266  1.227 
     D   283   281 3   284     3     0     0    13    32  -6.174  -1.687  -0.566                         
    IL   284   284 3   284     3     1     1    18    36  -1.442  -0.798  -4.142                          0.000  0.000  0.000  0.000 
                                             [ MATL   69 ]     77      - U - = -
    ML   285   284 3   287     2     1     1     1     1       *   0.000                                 -0.600 -0.775 -1.266  1.227 
     D   286   284 3   287     2     0     0     0     0       *   0.000                                 
    IL   287   287 3   287     2     1     1    13    28  -1.823  -0.479                                  0.000  0.000  0.000  0.000 
                                             [ END    70 ]      -      - - - - -
     E   288   287 3    -1     0     0     0     0     0                                                 
//
HMMER3/f [i1.1.1 | July 2014]
NAME  archaea
LENG  90
MAXL  182
ALPH  RNA
RF    yes
MM    no
CONS  yes
CS    yes
MAP   yes
DATE  Fri Sep 11 10:16:35 2015
COM   [1] /software/rg/el6.3/infernal-1.1.1/src/cmbuild --hand -F tRNAsec_db.cm tRNAsec_db.stk
NSEQ  15
EFFN  2.032471
CKSUM 586144912
STATS LOCAL MSV       -9.2227  0.71878
STATS LOCAL VITERBI  -10.0744  0.71878
STATS LOCAL FORWARD   -3.3599  0.71878
HMM          A        C        G        U   
            m->m     m->i     m->d     i->m     i->i     d->m     d->d
  COMPO   1.81828  1.23491  1.12631  1.50234
          1.38629  1.38629  1.38629  1.38629
          0.04239  3.87503  3.87503  1.46634  0.26236  0.00000        *
      1   2.50483  3.10007  0.19124  3.05069      1 G A - (
          1.38629  1.38629  1.38629  1.38629
          0.04239  3.87503  3.87503  1.46634  0.26236  1.09861  0.40547
      2   2.49750  3.09199  0.19307  3.03919      2 G A - (
          1.38629  1.38629  1.38629  1.38629
          0.04239  3.87503  3.87503  1.46634  0.26236  1.09861  0.40547
      3   3.05407  0.27989  2.80150  1.99328      3 C A - (
          1.38629  1.38629  1.38629  1.38629
          0.04239  3.87503  3.87503  1.46634  0.26236  1.09861  0.40547
      4   1.54738  1.85694  0.72687  1.91310      4 g A - (
          1.38629  1.38629  1.38629  1.38629
          0.04239  3.87503  3.87503  1.46634  0.26236  1.09861  0.40547
      5   2.20175  0.73107  1.70745  1.48426      5 c A - (
          1.38629  1.38629  1.38629  1.38629
          0.04239  3.87503  3.87503  1.46634  0.26236  1.09861  0.40547
      6   1.63744  1.65734  0.85288  1.66766      6 g A - (
          1.38629  1.38629  1.38629  1.38629
          0.04239  3.87503  3.87503  1.46634  0.26236  1.09861  0.40547
      7   2.08239  1.93331  0.48113  2.18374      7 G A - (
          1.38629  1.38629  1.38629  1.38629
          0.04239  3.87503  3.87503  1.46634  0.26236  1.09861  0.40547
      8   2.48604  3.07938  0.19597  3.02130      8 G A - (
          1.38629  1.38629  1.38629  1.38629
          0.04239  3.87503  3.87503  1.46634  0.26236  1.09861  0.40547
      9   2.08192  1.93322  0.48133  2.18334      9 G A - (
          1.38629  1.38629  1.38629  1.38629
          0.04239  3.87503  3.87503  1.46634  0.26236  1.09861  0.40547
     10   2.04778  1.72567  2.56144  0.48494     10 U , - ,
          1.38629  1.38629  1.38629  1.38629
          0.04239  3.87503  3.87503  1.46634  0.26236  1.09861  0.40547
     11   0.90451  2.38004  1.01158  1.97278     11 a , - ,
          1.38629  1.38629  1.38629  1.38629
          0.04239  3.87503  3.87503  1.46634  0.26236  1.09861  0.40547
     12   3.05182  0.28018  2.80050  1.99291     12 C D - <
          1.38629  1.38629  1.38629  1.38629
          0.04239  3.87503  3.87503  1.46634  0.26236  1.09861  0.40547
     13   2.45909  0.88455  2.19233  0.94179     13 c D - <
          1.38629  1.38629  1.38629  1.38629
          0.04239  3.87503  3.87503  1.46634  0.26236  1.09861  0.40547
     14   1.97106  2.04650  0.56042  1.82922     14 G D - <
          1.38629  1.38629  1.38629  1.38629
          0.04239  3.87503  3.87503  1.46634  0.26236  1.09861  0.40547
     15   1.67126  2.06175  0.65988  1.78472     15 G D - <
          1.38629  1.38629  1.38629  1.38629
          0.04239  3.87503  3.87503  1.46634  0.26236  1.09861  0.40547
     16   1.72232  2.12505  0.60335  1.86468     16 G D - <
          1.38629  1.38629  1.38629  1.38629
          0.04239  3.87503  3.87503  1.46634  0.26236  1.09861  0.40547
     17   2.19823  0.85104  1.62117  1.33044     17 c D - <
          1.38629  1.38629  1.38629  1.38629
          0.13206  3.87503  2.27340  1.46634  0.26236  1.09861  0.40547
     18   2.40525  1.18417  2.12013  0.72621     18 u D - <
          1.38629  1.38629  1.38629  1.38629
          0.04628  3.78924  3.78924  1.46634  0.26236  0.33871  1.24719
     19   2.46604  2.45479  2.97707  0.25070     19 U = - _
          1.38629  1.38629  1.38629  1.38629
          0.04239  3.87503  3.87503  1.46634  0.26236  1.09861  0.40547
     20   2.53923  3.39384  0.17896  2.96906     20 G = - _
          1.38629  1.38629  1.38629  1.38629
          0.04239  3.87503  3.87503  1.46634  0.26236  1.09861  0.40547
     21   2.53923  3.39384  0.17896  2.96906     21 G = - _
          1.38629  1.38629  1.38629  1.38629
          0.04239  3.87503  3.87503  1.46634  0.26236  1.09861  0.40547
     22   2.46604  2.45479  2.97707  0.25070     22 U = - _
          1.38629  1.38629  1.38629  1.38629
          0.13206  3.87503  2.27340  1.46634  0.26236  1.09861  0.40547
     23   0.83499  2.28331  1.04992  2.16973     23 a D - >
          1.38629  1.38629  1.38629  1.38629
          0.04628  3.78924  3.78924  1.46634  0.26236  0.33871  1.24719
     24   1.53266  1.74894  0.75562  1.96354     24 g D - >
          1.38629  1.38629  1.38629  1.38629
          0.04239  3.87503  3.87503  1.46634  0.26236  1.09861  0.40547
     25   2.05974  0.68287  1.94629  1.49368     25 C D - >
          1.38629  1.38629  1.38629  1.38629
          0.04239  3.87503  3.87503  1.46634  0.26236  1.09861  0.40547
     26   1.98002  0.79683  1.87985  1.35260     26 c D - >
          1.38629  1.38629  1.38629  1.38629
          0.04239  3.87503  3.87503  1.46634  0.26236  1.09861  0.40547
     27   2.26510  0.62897  1.70492  1.70786     27 C D - >
          1.38629  1.38629  1.38629  1.38629
          0.04239  3.87503  3.87503  1.46634  0.26236  1.09861  0.40547
     28   1.07490  2.35496  0.78731  2.21912     28 g D - >
          1.38629  1.38629  1.38629  1.38629
          0.04239  3.87503  3.87503  1.46634  0.26236  1.09861  0.40547
     29   2.26116  2.95527  0.24563  2.78887     29 G D - >
          1.38629  1.38629  1.38629  1.38629
          0.04239  3.87503  3.87503  1.46634  0.26236  1.09861  0.40547
     30   2.49244  3.08642  0.19435  3.03127     30 G C - <
          1.38629  1.38629  1.38629  1.38629
          0.04239  3.87503  3.87503  1.46634  0.26236  1.09861  0.40547
     31   1.92809  1.67972  0.62673  2.01133     31 G C - <
          1.38629  1.38629  1.38629  1.38629
          0.04239  3.87503  3.87503  1.46634  0.26236  1.09861  0.40547
     32   3.04697  0.28080  2.79833  1.99211     32 C C - <
          1.38629  1.38629  1.38629  1.38629
          0.04239  3.87503  3.87503  1.46634  0.26236  1.09861  0.40547
     33   2.48872  3.08233  0.19529  3.02548     33 G C - <
          1.38629  1.38629  1.38629  1.38629
          0.04239  3.87503  3.87503  1.46634  0.26236  1.09861  0.40547
     34   2.48785  3.08136  0.19551  3.02411     34 G C - <
          1.38629  1.38629  1.38629  1.38629
          0.04239  3.87503  3.87503  1.46634  0.26236  1.09861  0.40547
     35   0.41152  2.58920  1.70113  2.52819     35 A C - <
          1.38629  1.38629  1.38629  1.38629
          0.04239  3.87503  3.87503  1.46634  0.26236  1.09861  0.40547
     36   2.65876  0.24346  3.23166  2.23901     36 C = - _
          1.38629  1.38629  1.38629  1.38629
          0.04239  3.87503  3.87503  1.46634  0.26236  1.09861  0.40547
     37   2.46604  2.45479  2.97707  0.25070     37 U = - _
          1.38629  1.38629  1.38629  1.38629
          0.04239  3.87503  3.87503  1.46634  0.26236  1.09861  0.40547
     38   2.46604  2.45479  2.97707  0.25070     38 U a - _
          1.38629  1.38629  1.38629  1.38629
          0.04239  3.87503  3.87503  1.46634  0.26236  1.09861  0.40547
     39   2.65876  0.24346  3.23166  2.23901     39 C c - _
          1.38629  1.38629  1.38629  1.38629
          0.04239  3.87503  3.87503  1.46634  0.26236  1.09861  0.40547
     40   0.18347  3.08448  2.82391  2.77266     40 A d - _
          1.38629  1.38629  1.38629  1.38629
          0.04239  3.87503  3.87503  1.46634  0.26236  1.09861  0.40547
     41   2.53923  3.39384  0.17896  2.96906     41 G = - _
          1.38629  1.38629  1.38629  1.38629
          0.04239  3.87503  3.87503  1.46634  0.26236  1.09861  0.40547
     42   0.18347  3.08448  2.82391  2.77266     42 A = - _
          1.38629  1.38629  1.38629  1.38629
          0.04239  3.87503  3.87503  1.46634  0.26236  1.09861  0.40547
     43   2.75790  1.97758  2.40281  0.34572     43 U C - >
          1.38629  1.38629  1.38629  1.38629
          0.04239  3.87503  3.87503  1.46634  0.26236  1.09861  0.40547
     44   3.23638  0.23013  2.91408  2.18913     44 C C - >
          1.38629  1.38629  1.38629  1.38629
          0.04239  3.87503  3.87503  1.46634  0.26236  1.09861  0.40547
     45   3.23947  0.22981  2.91538  2.18972     45 C C - >
          1.38629  1.38629  1.38629  1.38629
          0.04239  3.87503  3.87503  1.46634  0.26236  1.09861  0.40547
     46   2.27033  2.96700  0.24250  2.80352     46 G C - >
          1.38629  1.38629  1.38629  1.38629
          0.04239  3.87503  3.87503  1.46634  0.26236  1.09861  0.40547
     47   2.25181  1.65126  1.55017  0.71178     47 u C - >
          1.38629  1.38629  1.38629  1.38629
          0.04239  3.87503  3.87503  1.46634  0.26236  1.09861  0.40547
     48   3.25604  0.22809  2.92232  2.19287     48 C C - >
          1.38629  1.38629  1.38629  1.38629
          0.04239  3.87503  3.87503  1.46634  0.26236  1.09861  0.40547
     49   1.89162  2.72347  0.34387  2.59687     49 G V - <
          1.38629  1.38629  1.38629  1.38629
          0.04239  3.87503  3.87503  1.46634  0.26236  1.09861  0.40547
     50   0.87776  1.56564  1.53421  1.83442     50 a V - <
          1.38629  1.38629  1.38629  1.38629
          0.04239  3.87503  3.87503  1.46634  0.26236  1.09861  0.40547
     51   2.13295  2.77977  0.28854  2.65778     51 G V - <
          1.38629  1.38629  1.38629  1.38629
          0.04239  3.87503  3.87503  1.46634  0.26236  1.09861  0.40547
     52   2.02854  1.35806  1.26278  1.11338     52 u V - <
          1.38629  1.38629  1.38629  1.38629
          0.04239  3.87503  3.87503  1.46634  0.26236  1.09861  0.40547
     53   2.02817  1.35812  1.26284  1.11343     53 u V - <
          1.38629  1.38629  1.38629  1.38629
          0.04239  3.87503  3.87503  1.46634  0.26236  1.09861  0.40547
     54   3.03967  0.28175  2.79505  1.99090     54 C V - <
          1.38629  1.38629  1.38629  1.38629
          0.04239  3.87503  3.87503  1.46634  0.26236  1.09861  0.40547
     55   1.65641  1.27305  1.28084  1.38073     55 c V - <
          1.38629  1.38629  1.38629  1.38629
          0.04239  3.87503  3.87503  1.46634  0.26236  1.09861  0.40547
     56   1.05566  2.09926  1.17944  1.50490     56 a = - _
          1.38629  1.38629  1.38629  1.38629
          0.04239  3.87503  3.87503  1.46634  0.26236  1.09861  0.40547
     57   1.30398  1.93758  1.85687  0.84784     57 u = - _
          1.38629  1.38629  1.38629  1.38629
          0.63542  3.87503  0.79954  1.46634  0.26236  1.09861  0.40547
     58   1.39127  1.86763  1.10324  1.32819     58 g = - _
          1.38629  1.38629  1.38629  1.38629
          0.07544  3.31505  3.31505  1.46634  0.26236  0.97305  0.47470
     59   1.47809  1.56151  1.53014  1.06246     59 u = - _
          1.38629  1.38629  1.38629  1.38629
          0.05805  3.56856  3.56856  1.46634  0.26236  0.13609  2.06169
     60   1.53545  1.67348  1.09953  1.33173     60 g V - >
          1.38629  1.38629  1.38629  1.38629
          0.04239  3.87503  3.87503  1.46634  0.26236  1.09861  0.40547
     61   2.26610  2.96158  0.24393  2.79675     61 G V - >
          1.38629  1.38629  1.38629  1.38629
          0.04239  3.87503  3.87503  1.46634  0.26236  1.09861  0.40547
     62   1.26469  1.37223  1.21138  1.79369     62 g V - >
          1.38629  1.38629  1.38629  1.38629
          0.04239  3.87503  3.87503  1.46634  0.26236  1.09861  0.40547
     63   1.26468  1.37224  1.21140  1.79365     63 g V - >
          1.38629  1.38629  1.38629  1.38629
          0.04239  3.87503  3.87503  1.46634  0.26236  1.09861  0.40547
     64   2.87930  0.41011  2.59526  1.58173     64 C V - >
          1.38629  1.38629  1.38629  1.38629
          0.04239  3.87503  3.87503  1.46634  0.26236  1.09861  0.40547
     65   2.07445  1.72203  1.42864  0.78518     65 u V - >
          1.38629  1.38629  1.38629  1.38629
          0.04239  3.87503  3.87503  1.46634  0.26236  1.09861  0.40547
     66   2.81012  0.35197  2.53190  1.85155     66 C V - >
          1.38629  1.38629  1.38629  1.38629
          0.04239  3.87503  3.87503  1.46634  0.26236  1.09861  0.40547
     67   2.49244  3.08642  0.19435  3.03127     67 G T - <
          1.38629  1.38629  1.38629  1.38629
          0.04239  3.87503  3.87503  1.46634  0.26236  1.09861  0.40547
     68   2.49101  3.08484  0.19471  3.02904     68 G T - <
          1.38629  1.38629  1.38629  1.38629
          0.04239  3.87503  3.87503  1.46634  0.26236  1.09861  0.40547
     69   2.48977  3.08348  0.19502  3.02711     69 G T - <
          1.38629  1.38629  1.38629  1.38629
          0.04239  3.87503  3.87503  1.46634  0.26236  1.09861  0.40547
     70   2.48872  3.08233  0.19529  3.02548     70 G T - <
          1.38629  1.38629  1.38629  1.38629
          0.04239  3.87503  3.87503  1.46634  0.26236  1.09861  0.40547
     71   2.46604  2.45479  2.97707  0.25070     71 U = - _
          1.38629  1.38629  1.38629  1.38629
          0.04239  3.87503  3.87503  1.46634  0.26236  1.09861  0.40547
     72   2.46604  2.45479  2.97707  0.25070     72 U = - _
          1.38629  1.38629  1.38629  1.38629
          0.04239  3.87503  3.87503  1.46634  0.26236  1.09861  0.40547
     73   2.65876  0.24346  3.23166  2.23901     73 C = - _
          1.38629  1.38629  1.38629  1.38629
          0.04239  3.87503  3.87503  1.46634  0.26236  1.09861  0.40547
     74   1.62334  2.73235  0.44667  2.32341     74 G = - _
          1.38629  1.38629  1.38629  1.38629
          0.04239  3.87503  3.87503  1.46634  0.26236  1.09861  0.40547
     75   0.18347  3.08448  2.82391  2.77266     75 A = - _
          1.38629  1.38629  1.38629  1.38629
          0.04239  3.87503  3.87503  1.46634  0.26236  1.09861  0.40547
     76   2.46604  2.45479  2.97707  0.25070     76 U = - _
          1.38629  1.38629  1.38629  1.38629
          0.04239  3.87503  3.87503  1.46634  0.26236  1.09861  0.40547
     77   2.46604  2.45479  2.97707  0.25070     77 U = - _
          1.38629  1.38629  1.38629  1.38629
          0.04239  3.87503  3.87503  1.46634  0.26236  1.09861  0.40547
     78   3.23947  0.22981  2.91538  2.18972     78 C T - >
          1.38629  1.38629  1.38629  1.38629
          0.04239  3.87503  3.87503  1.46634  0.26236  1.09861  0.40547
     79   3.24346  0.22939  2.91706  2.19049     79 C T - >
          1.38629  1.38629  1.38629  1.38629
          0.04239  3.87503  3.87503  1.46634  0.26236  1.09861  0.40547
     80   3.24876  0.22884  2.91928  2.19150     80 C T - >
          1.38629  1.38629  1.38629  1.38629
          0.04239  3.87503  3.87503  1.46634  0.26236  1.09861  0.40547
     81   3.25604  0.22809  2.92232  2.19287     81 C T - >
          1.38629  1.38629  1.38629  1.38629
          0.04239  3.87503  3.87503  1.46634  0.26236  1.09861  0.40547
     82   2.42744  0.53971  1.79836  1.81247     82 C A - )
          1.38629  1.38629  1.38629  1.38629
          0.04239  3.87503  3.87503  1.46634  0.26236  1.09861  0.40547
     83   3.22902  0.23091  2.91097  2.18772     83 C A - )
          1.38629  1.38629  1.38629  1.38629
          0.04239  3.87503  3.87503  1.46634  0.26236  1.09861  0.40547
     84   2.42773  0.53964  1.79839  1.81253     84 C A - )
          1.38629  1.38629  1.38629  1.38629
          0.04239  3.87503  3.87503  1.46634  0.26236  1.09861  0.40547
     85   1.89537  1.21114  1.44248  1.15348     85 u A - )
          1.38629  1.38629  1.38629  1.38629
          0.08770  2.76132  3.87503  0.56302  0.84278  1.09861  0.40547
     86   1.64292  1.83887  0.67461  1.97883     87 G A - )
          1.38629  1.38629  1.38629  1.38629
          0.04239  3.87503  3.87503  1.46634  0.26236  1.09861  0.40547
     87   2.15569  0.77299  1.69794  1.42925     88 c A - )
          1.38629  1.38629  1.38629  1.38629
          0.04239  3.87503  3.87503  1.46634  0.26236  1.09861  0.40547
     88   2.27299  2.97040  0.24159  2.80778     89 G A - )
          1.38629  1.38629  1.38629  1.38629
          0.04239  3.87503  3.87503  1.46634  0.26236  1.09861  0.40547
     89   3.26384  0.22729  2.92556  2.19434     90 C A - )
          1.38629  1.38629  1.38629  1.38629
          0.04239  3.87503  3.87503  1.46634  0.26236  1.09861  0.40547
     90   3.28174  0.22548  2.93294  2.19767     91 C A - )
          1.38629  1.38629  1.38629  1.38629
          0.02142  3.85406        *  1.46634  0.26236  0.00000        *
//
