# Supplementary material for: Computational identification of the selenocysteine tRNA (tRNASec) in genomes
Source: PLoS Comput Biol. 2017 Feb 13;13(2):e1005383. doi: 10.1371/journal.pcbi.1005383 (PMC5330540; doi:10.1371/journal.pcbi.1005383)
Supplement: S1 File — The file S1_File.tar contains the three alignments (eukaryota.stk, bacteria.stk and archaea.stk), the tRNAsec_db.stk file (the concatenation of the three alignments), and the tRNAsec_db.cm file (the infernal cmbuild model). tRNAsec_db.cm was generated with infernal 1.1.1 using the following parameters: “cmbuild --hand tRNAsec_db.cm tRNAsec_db.stk” and “cmcalibrate tRNAsec_db.cm”. (TAR) [file pcbi.1005383.s010.tar › tRNAsec_db.stk]

# STOCKHOLM 1.0
#=GF ID eukaryota

AACN010028907.1_1646-1731      GCCCGGAUGAUCCU.CAGUGGU.CUGGGGUGCAGGCUUCAAACCUGUAGCUGUCU.AGC.GACAGAGUGGUUCAAUUCC.ACCUUUCGGGC
CABV01000730.1_38379-38294     GCCCAGAUGAGCUU.CGGUGGU.CCGGGGCGCAGGCUUCAAACCUGUGGGCGGGG.AGA.CUCGCAGUGGUUCGAUUCC.ACCUUCUAGGC
ADIC01000816.1_77944-78029     GCCGGAAUGACCCC.AGGGGGU.CCUGGGCGCGGACUUCAAAUCCGUGGAGGCUC.AAC.GGCCUAGAGGUUCAACUCC.UCCUUACCGGC
ACKM01001359.1_9032-8947       GCCCGAAUGAUCUC.CGGUGGU.CCGGUGUGCAGGCUUCAAACCUGUAGGCGAUU.AGC.GUCGCAGUGGUUCGAUUCC.ACCUUUCGGGU
AAWT01038475.1_41096-41181     GCUGGGAUGAGCCU.CGGCGGU.CCGGGGUGCAGGCUUCAAACAUGUAGUCGGUU.GAC.ACCGAAGUGGUUCGAUUCC.ACCUUUCCAGC
AY609094.1_307-392             GCCCGGAUGAUCCU.CAGUGGU.CUGGGGUGCAGGCUUCAAACCUGUAGCUGUCU.AGC.GACAGNGUGGUUCAAUUCC.ACCUUUCGGGC
EF368044.1_401-486             GCCCGGAUGACCCU.CAGUGGU.CUGGGGUGCAGGCUUCAAACCUGUAGCUGUCU.AGC.GACAGAGUGGUUCAAUUCC.ACCUUGCGGGC
ACER01000344.1_149853-149938   GCGGGGAUGAGUUU.GGCUGGU.GCUGAAUGCAGCCUUCAAAGCUGUAGCUACUG.UUC.GGUAGAGAGGAUCGAUUCC.UCCUUUCCCGC
AGKD01045703.1_9410-9325       GUCCAGAUGAGCAU.CGGUGGU.CCGAGGUGCAGGCUUCAAACCUGUAGCUGCUU.AGC.GGCAGAGUGGUUCAAUUCC.ACCUUUCGGGC
ABRM01001664.1_22676-22591     GCCUCGAUGAUCUU.CGGUGGU.CCGGAGUGCGGGCUUCAAACCCGUAGCCGAUG.AGA.GUCGGAGUGGUUCAAUUCC.ACCUUUGGGGC
AAWT01038475.1_479-564         GCUGGGAUGAGCCU.CGGCGGU.CCGGGGUGCAGGCUUCAAACCUGUAGUCGGUU.GAC.ACCAAAGUGGUUCGAUUCC.AACUUUCCAGC
EF368039.1_370-455             GCCGGGAUGACCCU.CAGUGGU.CUGGAGCGCAGGCUUCAAACCUGUAGCUGUCU.AGC.GACAGAGUGGUUCAAUUCC.ACCUUCCGGGC
ABQO010153027.1_439-524        ACCCGGAUGACCCU.CAGUGGU.CUGGGGUGCAGGCUUCAAACCUGUAGCUGUCU.AGC.GACAGAGUGGUUCAAUUCC.ACCUUCCGGGC
AFYH01061150.1_1074-989        GCCUGGAUGAUCUU.CAGUGGU.CUGGAGUGCAGGCUUCAAACCUGUAGCUGUUU.AGC.AACAGAGUGGUUCAAUUCC.ACCUUCUAGGC
ABAV01012242.1_1397-1312       GCGCGGAUGAUCUU.CACUGGU.GUGGAGUGCGGGCUUCAAACCCGUAGCCGAUU.AGC.GUCGGAGUGGUUCAAUUCC.ACCUUCUGCGC
AADE01000308.1_50774-50689     GCCUCACUGAGCUU.CGGUGGU.CCGGGGUGCGGACUUCAAAUCCGUAGUCGAUU.AGC.GUCGAAGUGGUUCGAUUCC.ACCUGUGGGGC
AEYA01000950.1_31436-31521     GCUGGGAUGAGCUC.GUCUGGU.GGCGGGCGUAGCCUUCAAAGCUAUGGACGCAG.AGA.UGCGUAGGGGUUCAAUUCC.UCCUUCCUAGC
AGCP01016315.1_2457-2542       GCCGGGCUGAUCUU.GGGUGGU.CCUGAGGGCAGACUUCAAAUCUGUGGACGAGG.AGA.CUCGUAGUGGUUCGAUUCC.ACCUGACCGGC
AF033379.1_1-86                CCCCGGAUGAUCUC.CAGUGGU.CUGGGGUGCAGGCUUCAAACCUGUAGCUGUUU.AGC.GACAGAGUGGUUCAUUUCC.ACCUUUCGGGC
AAQA01000184.1_31070-31155     GCCUGGAUGAAUCU.CGGUGGU.CCGGGAUGCAGGCUUCAAACCUGUAGCCGUCU.AGC.GACGGAGUGGUUCGAUUCC.GCCUUCCGGGU
AEUI01001665.1_6708-6793       GCCCGGGUGAUCCU.CGGUGGU.CCGGGGUGCAGGCUUCAAACCUGCGGCCGUUU.AGC.GACGGAGUGGUUCGAUUCC.ACCUCCUGGGU
CABU01001615.1_94373-94458     GCAAGGAUGACCUU.CGCUGGU.GCGGAGUGCGGAUUUCAAACCCGUAGGCGAUU.AGC.GUCGCAGCAGUUCGAUUCU.GCCUUCCCUGC
AFSB01041911.1_1047-1132       GCCCGGAUGAUCCU.CAGUGGU.CUGGGGUGCAGGCUUCAAACCUGUAGCUGUCU.GGC.GACAGAGUGGUUCAAUUCC.ACCUUCCGGGC
ABEG02004188.1_31590-31675     GCCCGAAUGAACCG.UGGCGGU.CUGCGGUGCAGGCUUCAAACCUGUGGGCGGUU.AGC.GCCGCAGUGGUUCGACUCC.ACCUUUCGGGU
AABR05006122.1_86765-86850     GCCCGGAUGAUCCU.CAGUGGU.CUGGGGUGCAGGCUUCAAACCUGUAGCUGUUU.AGC.GACAGAGUGGUUCAAUUCC.ACCUUUCGGGC
AFPQ01006172.1_264771-264856   GCCCCACUGAGCUU.CGGUGGU.CCGGGGUGCGGACUUCAAAUCCGUAGUUGAUU.AGC.GUCGAAGUGGUUCGAUUCC.ACCUGGGGGGC
EF368041.1_348-433             GCUCGGAUGAUCCU.CAGUGGU.CUGGGGUGCAGGCUUCAAACCUGUAGCUGUCU.AGC.GACAGAGUGGUUCAAUUCC.ACCUUCCGGGC
AAWT01054023.1_1475-1390       GCUGGGAUGAGCCU.CGCUGGU.CCGGGGUGCAGGCUUCAAACCUGUAGUCGGUU.GAC.ACCGAAGUGGUUCGAUUCC.ACCUUUCCAGC
AAGJ04146133.1_1305-1220       GCCCGGAUGAGCUU.CACUGGU.GUGGUGUGCAGGCUUCAAACCUGUAGCUGUCU.AGC.GACAGAGUGGUUCGAUUCC.ACCUUUCGGGC
ABKE01001630.1_15139-15224     GCCAGGAUGAACUC.CGGUGGU.CCGGGGUGCGGGCUUCAAACCCGUAGGCGUCU.AGC.GGCGCAGUGGUUCGAUUCC.ACCUUCCUGGU
AANH01003009.1_14493-14408     GCCCGGAUGAGCCU.CGGUGGU.CCGGGGUGCAGGCUUCAAACCUGUAGCUGCUU.AGC.GGCAGAGUGGUUCAAUUCC.ACCUUUCGGGC
ABWE01000913.1_16995-17080     GCAGGUGUGAUCUU.GGCUGGU.GCUGAGUGCAGACUUCAAAUCUGUAGGCCAUU.CGA.UUGGCAGGAGUUCGAUUCU.CCCUCGCCUGC
AFPP01031090.1_230415-230500   GCCCAACUGAGCUU.CGGUGGU.CCGGGGUGCGGACUUCAAAUCCGUAGUCGAUU.AGC.GUCGAAGUGGUUCGAUUCC.ACCUGGUGGGC
ABKE01011694.1_1037-952        GCCAGGAUGAACUU.CGGUGGU.CCGGGGUGCGGGCUUCAAACCCGUAGGCGCUU.AGC.GGCGCAGUGGUUCGAUUCC.ACCUUCCUGGU
AADN03003000.1_193071-193156   GCCCGGAUGACCCU.CAGUGGU.CUGGGGUGCAGGCUUCAAACCUGUAGCUGUCU.AGC.GACAGAGUGGUUCAAUUCC.ACCUUUCGGGC
ACUQ01004972.1_27351-27266     GCUCGGAUGAGCUU.CACUGGU.GUGGUGUGCAGGCUUCAGACCUGUAGGUGAUU.AGC.GUCACAGUGGUUCGAUUCC.ACCUUCCGAGC
ACJI01001354.1_65653-65568     GCAGAGAUGAUCCU.CACUGGU.GUGGGGUGCCGACUUCAAAUCGGUAGGGGCAG.AGA.UGCCCAGUCGUUCGAUUCG.ACCUUCACUGC
AATU01000082.1_119650-119565   GCAGGUGUGAUCUU.GGCUGGU.GCUAAGUGCAGACUUCAAAUCUGUAGGCCAUU.CGC.UUGGCAGGAGUUCAAUUCU.CCCUCGCUUGC
AFFD01006434.1_60385-60470     GCCCCACUGAACCU.CGGUGGU.CCGGGGUGCGGACUUCAAAUCCGUAGUCGAUU.AGC.GUCGAAGUGGUUCGAUUCC.ACCUGGGGGGC
BACK01036147.1_2437-2522       GCGCGGAUGAGCUU.CACUGGU.GUGGAGUGCAGGCUUCAAACCUGUAGCCGAUU.AGC.GUCGGAGCGGUUCAAUUCC.GCCUUCUGCGC
ABKQ02010799.1_5056-4971       GCCCAGUCGAACUU.CGGUGGU.CUGGAGUGCAGACUUCAAAUCUGUAGUCGAUU.AGC.GUCGAAGUGGUUCGAUUCC.ACCUACUGGGC
AAXJ01000126.1_3291-3206       GCACUGGUGACCCG.GGCUGGU.GCUCGGUCAGGACUUCAAAUCCUGGGGCGUCG.GGA.GGCGCAGGCGUUCGAUUCG.CCCUCCGGUGC
BADR02001994.1_17447-17362     GCCGGGAUGAACCU.CGGUGGU.CCGGGGUGCAGGCUUCAAACCUGUAGCCGGUU.GAC.GCCGGAGCGGUUCGAUUCC.GCCUUCUCGGC
ABEP02032885.1_41461-41376     GUCCGGAUGAACCU.CGGUGGU.CCGGGGUGCAGGCUUCAAACCUGUAGCCGACU.AGC.GUCGGAGCGGUUCAAUUCC.GCCUUCCGGGC
CABF01018097.1_2651-2566       GCCAGGAUGAACCU.CGGUGGU.CCGGGGUGCAGGCUUCAAACCUGCAGCCGACU.GGC.GUCGGAGUGGUUCGAUUCC.GCCUUCCUGGC
AFSB01041906.1_6934-7019       GCCCGGAUGAUCCU.CAGUGGU.CUGGGGUGCAGGCUUCAAACCUGUAGCUGUCU.GGU.GACAGAGUGGUUCAAUUCC.CCCUUCUGUGU
ADMH01000278.1_5180-5095       GCCCAGUUGAGCUG.CGGUGGU.CCGUGGUGCAGGCUUCAAACCUGUAGUCGAUU.AGC.GUCGAAGUGGUUCGAUUCC.ACCUACUGGGC
ACUQ01004973.1_7665-7580       GCUCGGAUGAGCUU.CACUGGU.GUGGUGUGCAGGCUUCAGACCUGUAGGUGAUU.AGC.GUCACAGUGGUUCGAUUCC.ACCUUCCAAGC
ABCN01002117.1_17273-17358     GCCGCUGUGACCUU.GGCUGGU.GCUGAGUGCGGUCUUCAAAACCGUAGAGGCCG.GGA.GGCCUAGUGGUUCAAUUCC.ACCUCGGCGGC
AGKD01020533.1_12703-12788     GCCCGGAUGAGCCU.CGGUGGU.CCGAGGUGCAGGCUUCAAACCUGUAGCUGCUU.AGC.GGCAGAGUGGUUCAAUUCC.ACCUUUCGGGC
ABGP01000229.1_75564-75479     GCCCGAAUGAGCUU.CACUGGU.GUGGGGUGCAGGCUUCAAACCUGUAGCCGAUU.AGC.GUCGGAGCGGUUCAAUUCC.GCCUUUCGGGC
AABU01002766.1_4318462-4318377 GCCCCACUGAACUU.CGGUGGU.CCGGGGUGCGGACUUCAAAUCCGUAGUCGAUU.UGC.GUCGAAGUGGUUCGAUUCC.ACCUGGGGGGC
AFSB01145204.1_6495-6410       GCCCGGAUGAUCCU.CAGUGGU.CUGGGGUGCAGGCUUCAAACCUGUAGCUGUUU.AGC.GACAGAGUGGUUCAAUUCC.ACCUUCCGGGC
AEHI01096282.1_1356-1441       GCCCGAAUGAUCCA.UGGCGGU.CUGUGGUGCAGGCUUCAAACCUGUAGGCGGUU.AGC.CCCGCAGUGGUUCGACUCC.ACCUUUCGGGU
AAEU02000426.1_27037-26952     GCCCCACUGAGCUU.CGGUGGU.CCGGGGUGCGGACUUCAAAUCCGUAGUCGAUU.AGC.GUCGAAGUGGUUCGAUUCC.ACCUGGGGGGC
AACT01020551.1_1125-1040       GCCUGGACGAUCCU.CAGUGGU.CUGGGGUGCAGGCUUCAAACCUGUAGCUGAUU.AAC.GUCAGAGUGGUUCGAUUCC.ACCUUCUAGGC
AAWT01038473.1_142-57          GCUGGGAUGAGCCU.CGGCGGU.GCGGGGUGCAGGCUUCAAACCUGUAGUUGGUU.GAC.ACCGAAGUGGUUCGAUUCC.ACCUUUCCAGC
ABLE03026274.1_5234-5149       GCCCGGAUGAACCA.UGGCGGU.CUGUGGUGCAGACUUCAAAUCUGUAGGUGGUU.AGC.GCCACAGUGGUUCGACUCC.ACCUUCCGGGU
ABJB010837025.1_97-12          GCCCAGACGAUCCA.CGGUGGU.CCGGGGUGCGGGCUUCAAACCCGUAGCUGACU.GAC.GUCAGAGUGGUUCGAUUCC.ACCUUCUGGGC
ACQM01105267.1_2643-2558       GCCCGGAUGAGCCU.CAGUGGU.CUGGAGUGCAGGCUUCAAACCUGUAGCCGAUU.AGC.GUCGGAGCGGUUCGAUUCC.GCCUUCUGGGC
ACQM01022289.1_197-112         GCCCGGAUGAGCCU.CAGUGGU.CUGGAGUGCAGGCUUCAAACCUGUAGCCGAUU.AAC.GUCGGAGCGGUUCGUUUCC.GCCUUCUGGGC
AFYH01243022.1_252-167         GCCCGGAUGAUCUU.CAGUGGU.CUGGAGUGCAGGCUUCAAACCUGUAGCUGUCU.AGC.GACAGAGUGGUUCAAUUCC.ACCUUUCGGGC
AY268554.1_1-86                GCCGCUGUGACCUU.GGCGGGU.GCUGAGUGCGGUCUUCAAAACCGUAGAGGCCG.GGA.GGCCUAGUGGUUCAUUUCC.ACCUCGGCGGC
CABG01000093.1_323322-323237   GCCGGGAUGAACCU.CGGUGGU.CCGGGGUGCAGGCUUCAAACCUGUAGCCGACU.AGC.AUCGGAGCGGUUCGAUUCC.GCCUUCCUGGC
AAXJ01000169.1_19834-19749     GCACUGGUGACCCG.GGCUGGU.GCUCGGUCAGGACUUCAAAUCCUGGGGCGUCG.GGA.GGCGCAGGCGUUCGAUUCG.CCCUCCGGGGC
AGKD01127977.1_4985-4900       GCCCGGAUGACCCU.CGGUGGU.CCGGGGUGCAGGCUUCAAACCUGUAGCUGCUU.AGC.GGCAGAGUGGUUCAAUUCC.ACCUUUCGGGC
AFSB01041913.1_9869-9784       GCCCGGAUGAUCCU.CAGUGGU.CUGGGGUGCAGGCUUCAAACCUGUAGCUGUCA.GGC.AACAGAGUGGUUCAAUUCC.ACCUUCCGGGC
ADBU01001362.1_8652-8567       GCCUGGAUGAAUCU.CGGUGGU.CCGAGAUGCAGGCUUCAAACCUGCAGCCGUCU.AGC.GACGGAGUGGUUCGAUUCC.GCCUUCUGGGU
AAQX01000019.1_7999-7914       GCAGGAGUGAUCUU.GGCUGGU.GCUGAGUGCAGACUUCAAAUCUGUAGGCCAUU.CGC.UUGGCAGGAGUUCGAUUCU.CCCUCGCCUGU
AAXJ01000169.1_18298-18213     GCACUGGUGAUCCG.GGCUGGU.GCUCGGUUAGGACUUCAAAUCCUGGGGCGUCG.GGA.GGCGCAGGCGUUCGAUUCG.CCCUCCGGUGC
CACX01002111.1_98525-98440     GCCGGAAUGAACUU.CGAUGGU.UCGGAGUGCAGGCUUCAAACCUGUAGACGCUU.AGC.GGCGUAAUGGUUCGAUUCC.AUCUUUCCGGU
AAZO01001342.1_5376-5461       GCCCGUUUGAUCCU.CGGUGGU.CCGGGGCGCAGGCUUCAAACCUGUGGCCGUCG.UGA.GACGGAGUGGUUCGAUUCC.ACCUGAUGGGC
AAWT01038475.1_10994-11079     GCUGGGAUGAGCCU.CGGUGGU.CCGGGGUGCAGGCUUCAAACCUGUAGUCGGUU.GAC.ACCGAAGUGGUUCGAUUCC.ACCUUUCCAGC
AAWU01024979.1_13817-13902     GCCCAGUUGAGCCU.CGGUGGU.CCGGGGUGCAGGCUUCAAACCUGUAGUCGAUU.AAC.GUCGAAGUGGUUCGAUUCC.ACCUACUGGGC
ADND01105487.1_24-109          GCCUAGAUGAGCUU.CGGUGGU.CCGGUGUGCAGGCUUCAAACCUGUAGCUGCUU.AAC.GGCAGAGUGGUUCGAUUCC.ACCCUCUGGGC
ABQO010153027.1_3524-3609      GCCCGGAUGACCCU.CAGUGGU.CUGGGGUGCAGGCUUCAAACCUGUAGCUGUCU.AGC.GACAGAGUGGUUCAAUUCC.ACCUUCCGGGC
CP001159.1_661481-661566       GUGAGAAUGAUCCC.GCCUGGU.GGUGGGUGCAGGCUUCAAACCUGUAGGGGCUU.AGC.GGCCCAGUGGUUCAAUUCC.ACCUUUCUCAC
ACQM01050993.1_319-404         GACCGGAUGAGCCU.CAGUGGU.CUGGAGUGCAGGCUUCAAACCUGUAGCCGAUU.AGC.GUCGGAGCGGUUCGAUUCC.GCCUUCUGGGC
ABJB010363978.1_14838-14923    GCCCAGACGAUCUC.CGGUGGU.CCGGGGUGCGGGCUUCAAACCCGUAGCUGAUU.GAC.GUCAGAGUGGUUCGAUUCC.ACCUUCUGGGC
AAPN01105525.1_13753-13838     GCCCGGAUGAGCCU.CAGUGGU.CUGGGGUGCAGGCUUCAAACCUGUAGCUGUCU.AGC.GACAGAGUGGUUCAAUUCC.ACCUUUCGGGC
AAGE02013594.1_35882-35967     GCCCAGUCGAGCCU.UGGUGGU.CCGGGGUGCAGGCUUCAAACCUGUAGUCGAUU.AGC.GUCGAAGUGGUUCGAUUCC.ACCUACUGGGC
EF368042.1_415-500             GCCCGGAUGAGCCU.CAGUGGU.CUGGGGUGCAGGCUUCAAACCUGUAGCUGUCU.AGC.GACAGAGUGGUUCAAUUCC.ACCUUCCGGGC
AGKD01063887.1_6044-5959       GCCCGGAUGAUCCU.CGGUGGU.CCGGGGUGCAGGCUUCAAACCUGUAGCUGCUU.AGC.GGCAGAGUGGUUCAAUUCC.ACCUUUCGGGC
FO081353.1_16579-16664         GCCCGGAUGAACCA.UGGCGGU.CUGUGGUGCAGACUUCAAAUCUGUAGGCGGUU.AGC.GCCGCAGUGGUUCGACUCC.ACCUUUCGGGU
AFFF01007814.1_258986-258901   GCCCCACUGAGCUU.UGGUGGU.CCAAGGUGCGGACUUCAAAUCCGUAGUCGAUU.AGC.GUCGAAGUGGUUCGAUUCC.ACCUGGGGGGC
EF368051.1_503-588             GCCCGGAUGACCCU.CAGUGGU.CUGGGGUGCGGGCUUCAAACCUGUAGCUGUCU.AGC.GACAGAGUGGUUCAAUUCC.ACCUUCCGGGC
EF368035.1_391-476             GCCCGGAUGACCCU.CAGUGGU.CUGGGGUGCAGGCUUCAAACCUGUAGCUGUCU.AGC.GACAGAGUGGCUCAAUUCC.ACCUUCCGGGC
ABEG02005632.1_17327-17412     GCCCGAAUGAACCG.UGGCGGU.CUGCGGUGCAGGCUUCAAACCUGUAGGCGGUU.AGC.GCCGCAGUGGUUCGACUCC.ACCUUUCGGGU
ACUQ01004973.1_1347-1262       GCUCGGAUGAGCUU.CACUGGU.GUGGUGUGCAGGCUUCAGACCUGUAGGUGAUU.AGC.GUCACAGUGAUUCGAUUCC.ACCUUCCGAGC
AAGH01022958.1_6775-6860       GCCCCACUGAGCUU.CGGUGGU.CCGGGGUGCGGACUUCAAAUCCGUAGUCGAUU.UGC.GUCGAAGUGGUUCGAUUCC.ACCUGGGGGGC
AEKS01002372.1_4864-4779       GCCCGAAUGAACCA.UGGCGGU.CUGUGGUGCAGACUUCAAAUCUGUAGGCGGUU.AGC.GCCGCAGUGGUUCGACUCC.ACCUUUCGGGU
ADDG01066381.1_398-483         GCCUGGCUGAACCC.CGGUGGU.CCGGGGUGCAGGCUUCAAACCUGUAGCUGGCU.AGG.GUCAGAGUGGUUCGAUUCC.ACCUGCCAGGC
ACQM01022289.1_7205-7120       GCCCGGAUGAGCCU.CAGUGGU.CUGGAGUGUAGGCUUCAAACCUGUAGCCGAUU.AAC.GUCGGAGCGGUUCGAUUCC.GCCUUCUGGGC
AAPT01020758.1_55396-55311     GCCCCACUGAGCUU.CGGUGGU.CCGGGGUGCGGACUUCAAAUCCGUAGUCGAUU.AAC.GUCGAAGUGGUUCGAUUCC.ACCUGGGGGGC
ABQD01000069.1_234325-234240   GUGUGCAUGAUCUU.GGCUGGU.GCUGAGAACAGGCUUCAAACCUGUUGGGGCUU.GAC.GGCCCAGUGGUUCGAUUCC.ACCUUGCGCAC
AF133045.1_240-325             GCCCGGAUGAUCUC.CAGUGGU.CUGGGGUGCAGGCUUCAAACCUGUAGCUGUUU.AGC.GACAGAGUGGUUCAAUUCC.ACCUUUCGGGC
AAXJ01001839.1_4022-3937       GCACUGGUGACCCG.GGCUGGU.GCUCGGUCAGGACUUCAAAUCCUGGGGCGUCG.GGA.GGCGCAGGCGUUCGAUUCG.UCCUCCGGUGC
ADOS01001286.1_601248-601333   GCAGGGGUGAACUU.GGCUGGU.GCUGUGUGCAGACUUCAAAUCUGUAGGCCAUU.CGC.GUGGCAGUGGUUCGAUUCC.ACCUCACCUGC
ABDC01603869.1_1020-1105       ACCCGGAUGAUCCU.CAGUGGU.CUGGGGUGCAGGCUUCAAACCUGUAGCUGUCU.AGC.GACAGAGUGGUUCAUUUCC.ACCUUUCGGGC
AFSB01003402.1_1830-1915       GCCCGGAUGAUUCU.CAGUGGU.CUGGGGUGCAGGCUUCAAACCUGUAGCUGUCU.AGC.GACAGAGUGGUUCAAUUCC.ACCUUCCGGGC
BAAE01078547.1_1407-1492       GCCCGGAUGAGCUU.CGGUGGU.CCGGGGUGCGGGCUUCAAACCCGUAGCUGCUU.AGC.GGCAGAGUGGUUCAAUUCC.ACCUUUCGGGC
AABS01000080.1_314113-314028   GCCUGGAUGAACCU.CAGUGGU.CUGGGGUGCAGGCUUCAAACCUGUAGCUGAUU.AAC.GUCAGAGUGGUUCGAUUCC.ACCUUCUAGGC
ACPB02038265.1_4890-4805       GCCCAGUUGAACCU.CGGUGGU.CCGGGGUGAAGGCUUCAAACCUUUAGCCGGCU.AGC.GUCGGAGUGGUUCGAUUCC.ACCUGCUGGGC
EF368045.1_371-456             GCCCGGGUGACCCU.CAGUGGU.CUGGGGUGCAGGCUUCAAACCUGUAGCUGUCU.AGC.GACAGAGUGGUUCAAUUCU.GCCUUCCGGGC
AGAI01043183.1_12359-12274     GCCCGGAUGACCCU.CAGUGGU.CUGGGGUGCAGGCUUCAAACCUGUAGCUGUCU.AGC.GACAGAGUGGUUCAUUUCC.ACCUUUUGGGC
ACTA01002385.1_19252-19337     GCCCGAAUGAUCCU.CAGUGGU.CUGGGGUGCAGGCUUCAAACCUGUAGCUGUCU.AGC.GACAGAGUGGUUCAAUUCC.ACCUUUCGGGC
ACQM01101152.1_3387-3472       GCCCGGAUGAGCCU.CAGUGGU.CUGGGGUGCAGGCUUCAAACCUGUAGCCGAUU.AGC.GUCGGAGCGGUUCAAUUCC.GCCUUCUGGGC
AAWU01032438.1_83-168          GCCCAGUUGAGCCU.CGGUGGU.CCGGGGUGCAGGCUUCAAACCUGUAGUCGAUU.AGC.GUCGAAGUGGUUCGAUUCC.ACCUACUGGGC
AAAB01008807.1_3302840-3302925 GCCCAGUCGAACUU.CGGUGGU.CCGGAGUGCAGACUUCAAAUCUGUAGUCGAUU.AGC.GUCGAAGUGGUUCGAUUCC.ACCUACUGGGC
ACQM01022289.1_2016-1931       GCCCGGAUGAGCCU.CAGUGGU.CUGGAGUGCAGGCUUCAAACCUGUAGCCGAUU.AAC.GUCGGAGCGGUUCGAUUCC.GCCUUCUGGGC
ACQM01022289.1_9016-8931       GCCCGGAUGAGCCU.CAGUGAU.CUGGAGUGUAGGCUUCAAACCUGUAGCCGAUU.AAC.GUCGGAGCGGUUCGAUUCC.GCCUUCUGGGC
CAFC02104632.1_149-64          GCAGGGGUGACCUC.AGAUGGU.UCUGGGCAAGGACUUCAAAUCCUUGGGAGGUU.UGC.GCCUCAGGAGUUCGAUUCU.CCCUCACCUGC
ADND01025273.1_1165-1080       GCCUGGAUGAGCUU.CGGUGGU.CCGGUGUGCAGGCUUCAAACCUGUAGCUGCCU.AAC.GGCAGAGUGGUUCGAUUCC.ACCUUUCAGGC
CP000584.1_789311-789396       GCCAGGGUGAGCUU.CGCUGGC.GCGGAGUGCGGCCUUCAAAGCCGUAGCGGCUU.AGC.GGCCGAGUCGUUCGAUUCG.ACCUCACUGGC
AF135236.1_327-412             GCCCGGAUGAACCU.CGGUGGU.CCGGGGUGCAGGCUUCAAACCUGUAGCUGCCU.AGC.GGCAGAGUGGUUCAAUUCC.ACCUUUCGGGC
ADND01321269.1_1589-1504       GCCUGGAUGAUCUU.CGGUGGU.CCGGUGUGCAGGCUUCAAACCUGUAGCUGCUU.AAC.GGCAGAGUGGUUCGAUUCC.ACCCUCUAGGC
ADCG01000393.1_18156-18241     GCAAGCGUGAUCCU.GGCUGGU.GCUGGGCGCGGUCUUCAAAACCGUGGGCCAUU.AGC.GUGGCAGGGGUUCGAUUCC.UCCUCGUCUGC
AAFD02000012.1_774729-774644   GUGUGAAUGAUCCU.GCCUGGU.GGUGGGUUCAGGCUUCAAACCUGAAGGGGCUU.AGC.GGCCCAGUGGUUCGAUUCC.ACCUUUCGCAC
AY572241.1_1-86                GCCCGGAUGACCUC.CUCUGGU.GAGGGGUGCAGGCUUCAAACCUGUAGUGGUCG.CAA.GGCCAAGCUGUUCAAUUCA.GCCUUCUGGGC
AASR01020308.1_1836-1751       GCCCCUCUGAGCUU.CGGUGGU.CCGGGGUGCGGACUUCAAAUCCGUAGUCGAUU.UGC.GUCGAAGUGGUUCGAUUCC.ACCUGGGGGGC
AFFI01007327.1_27832-27917     GCCCCACUGAUCUU.CGGUGGU.CCGGGGUGCGGACUUCAAAUCCGUAGUCGAUU.AGC.GUCGAAGUGGUUCGAUUCC.ACCUGGGGGGC
AANI01014812.1_11394-11309     GCCCCACUGAGCUU.CGGUGGU.CCGGGGUGCGGACUUCAAAUCCGCAGUCGAUU.AAC.GUCGAAGUGGUUCGAUUCC.ACCUGGGGGGC
EF368037.1_399-484             GCCCGGAUGACCCU.CAGUGGU.CUGGGGUGCAGGCUUCAAACCUGUAGCUGUCU.AGC.GACAGAGUGGUUCAAUUCC.AUCUUCCGGGC
CAAE01014537.1_918099-918014   GCCCGGAUGAUCCU.CGGUGGU.CCGGGGUGCAGGCUUCAAACCUGUAGCUGCCU.AGC.GGCAGAGUGGUUCAAUUCC.ACCUUUCGGGC
CABX01000016.1_46039-45954     GCAGGACUGAGCCC.AGCUGGU.GUUGGGUGCGGACUUCAAAUCCGUAGGGGAGU.AAC.UGCCCAGCAGUUCGAUUCU.GCCUGACCUGC
ACQM01022289.1_9534-9449       GCCCGGAUGAACCU.CAGUGGU.CUGGAGUGCAGGCUUCAAACCUGUAGCCGAUU.AAC.GUCGGAGCGGUUCGAUUCC.GCCUUCUGGGC
ABJB011034468.1_8037-8122      GCCCAGACGAUCUC.CGGUGGU.CCGGGGUGCGGUCUUCAAACCCGUAGCUGACU.GAC.GUCAGAGUGGUUCGAUUCC.ACCUUCUGGGC
ABJB010174304.1_518-433        GCCCAGACGAUCUC.CGGUGGU.CCGGGGUGCGGGCUUCAAACCCGUAGCUGACU.GAC.GUCAGAGUGGUUCGAUUCC.ACCUUCUGGGC
AAQY02000293.1_1033158-1033243 GCAGGGGUGAUCUU.GGCUGGU.GCUGAGUGCAGACUUCAAAUCUGUAGGCCAUU.CGG.UUGGCAGGAGUUCGAUUCU.CCCUCGCCUGC
AAWT01038474.1_37859-37774     GCGGGCAUGAGCCU.CGGCGGU.CCGGGGUGCAGGCUUCAAACCUGUAGUCGGUU.GAC.ACCGAAGUGGUUCGAUUCC.AACUUUCCAGC
AAWT01038472.1_14950-14867     GAAAGGAUGAGCCU.CGGUGGU.CCGGGGUGCAGGCUUCAAACCUGUAGUUGGUU.GAC.ACCGAAGUGGUUCGAUUCC.ACCUUUC...C
ABEP02017060.1_6758-6844       GCUUGAAUGACCCU.CGGUGGUaCCGGGGUGCAGGCUUCAAACCUGUAGCCGACU.GGC.GUCGGAGCGGUUCAAUUCC.GCCUUUCGAGC
ACFS01000356.1_2249-2335       GCUCGAAUGAGCUU.CGCCGGUcGCGGGGAACGGGCUUCAAACCCGUUGGUGGUU.GAC.GCCACAGCAGUUCGACUCU.GCCUUUCGAGC
DQ508143.1_1-87                GCCGCGAUGAGCUC.AGCUGGU.GCUGGGUGCGGGCUUCAAACCCGUAGGUGAGU.UGCuCUCACAGCCGUUCGAUUCG.GCCUUCGUGGC
HE573025.1_180707-180621       GCCACGAUGAGCUC.AGCUGGU.GCUGGGUGCGGGCUUCAAACCCGUAGGCGAGU.UGCaCUCGCAGCCGUUCGAUUCG.GCCUUCGUGGU
AEOD01006004.1_264-350         GCGAUCAUGAUCCGuGGGAGGU.CCCCGGUGCGGACUUCAAAUCCGUAGACCAUU.AGC.GUGGUAGUAGUUCGAUUCU.ACCUUGAACGC
CAEQ01000296.1_21967-21881     GCCACAAUGAGCUC.AGCUGGU.GCUGGGUGCGGGCUUCAAACCCGUAGGCGAGUuGGA.CUCGCAGCCGUUCGAUUCG.GCCUUUGUGGC
AAGZ01000003.1_273167-273081   GCCACGAUGAGCUC.AGCUGGU.GCUGGGUGCGGGCUUCAAACCCGUAGGCGAGUuGGA.CUCGCAGCCGUUCGAUUCG.GCCUUUGUGGU
ABIR02001018.1_38695-38610     GCCCGUGUGAACUC.UGAUGG..UCAGAGUGCAGACUUCAAAUCUGUAGUCGGUU.AAUaGCCGAAGUGGUUCGAUUCC.ACCUCAUGGGC
CAEQ01000296.1_25771-25684     GCCACAAUGAGCUC.AGCUGGU.GCUGGGUGCGGGCUUCAAACCCGUAGGCGAGUuGGA.CUCGCAGCCGUUCGAUUCGgGCCUUUGUGGC
#=GC SS_cons                   (((((((.(,,(((.(((.....))))))((((((.......)))))),(((((......))))),((((.......)).))).)))))))
#=GC RF                        AAAAAAAAA,,DDD.DDD=====DDDDDDCCCCCC==acd==CCCCCC,VVVVV======VVVVV,TTTT=======TT.TTAAAAAAAAA

//
# STOCKHOLM 1.0
#=GF ID bacteria

AAJT02000039.1_40106-40196     GGAAG.A.UC.GUCG.U.C.U.C.CGGUGAGGCGGCUGGACUUCAAAUCCA.G...UUGGGGC.CGCCAG...CGGUCCCGGGCAGGUUCGACUCCUGUGAUCUUCC
ACDJ01000026.1_329657-329747   GGAAG.A.UC.GUCA.U.C.U.C.CGGUGAGGUGGCUGGACUUCAAAUCCA.G...UUGGGGC.CGCCAG...CGGUCCCGGGCAGGUUCGACUCCUGUGAUCUUCC
CP000469.1_124527-124437       GGAAG.A.AC.GUCG.U.C.U.C.CGGUGAGGCGUCCGGACUUCAAAUCCG.G...GUAGGGC.UGCCAG...CAGUCCUGGGUAGGUUCGACUCCUAUGUUCUUCC
AE017143.1_1662251-1662341     GGAAG.U.GA.GUCG.U.C.U.C.CGGUGAGACGGCAGGAUUUCAAAUCCU.G...UUAAGGA.CGCCAG...CGUGCUUGGGUGGGUUCGACUCCCAUUCACUUCC
AASA01000061.1_381-291         GGAAG.U.GC.GUCA.U.C.U.C.CGGUGAGGUGGCAGGACUUCAAAUCCU.G...UUGAGGA.CGCCAG...CGUUCUCGGGUGGGUUCAACUCCCAUGCACUUCC
AALE02000005.1_114961-114871   GGAAG.A.UC.AUCG.U.C.C.C.CGGUGGGGCGGCUGGACUUCAAAUCCA.G..AU.GGGGC.CGCCAG...CGGUCCCUGGCAGGUUCGACUCCUGUGAUCUUCC
AM286415.1_4504272-4504182     GGAAG.A.UC.AUCG.U.C.C.C.CGGUGGGGCGGCUGGACUUCAAAUCCA.G..AU.GGGGC.CGCCAG...CGGCCCUUGGCAGGUUCGACUCCUGUGAUCUUCC
ACXA01000063.1_37840-37750     GGAAG.A.UC.GUCA.U.C.U.C.CGGUGAGGUGGCUGGACUUCAAAUCCA.G...UUGGGGC.CGCCAG...CGGUCCCGGGCAGGUUCAACUCCUGUGAUCUUCC
ABKM01000024.1_23636-23726     GGAGG.U.GU.GUCA.U.A.U.C.CGGUGAUGUGGCAGGACUUCAAAUCCU.G...UUGAGGA.UGCCAG...CGUUCUCGGGUGGGUUCAACUCCCAUACGCCUCC
ACXF01000077.1_70954-71044     GGAAG.A.UC.GUCG.U.C.U.C.CGGUGAGGCGGCUGGACUUCAAAUCCA.G...UUGGGGC.CGCCAG...CGGUCCCGGGCAGGUUCGACUCCUGUGAUCCUCC
FP236843.1_4946658-4946568     GGAAG.A.UC.GUCG.U.C.U.C.CGGUGAGGCGGCUGGAUUUCAAAUCCA.G...UUGGGGC.CGCCAG...CGGUCCCGGGCAGGUUCGACUCCUGUGAUCUUCC
ABWL02000023.1_324400-324490   GGAAG.A.UC.GUCA.U.C.U.C.CGGUGAGGUGGCUGGACUUCAAAUCCA.G...UUGGGGA.CGCCAG...CGUUCCCGGGCAGGUUCGACUCCUGUGAUCUUCC
AEWU01000004.1_7274-7364       GGAAG.G.UC.GUCA.U.C.U.C.CGGUGAGGUGGCAGGACUUCAAAUCCU.G...UUGGGGA.CGCCAG...CGUUCCCGGGUGGGUUCAACUCCCAUGACCUUCC
AEJL01000049.1_12135-12045     GGAAG.A.UC.GUCG.U.U.U.C.CGGUGAGACGGCAGGACUUCAAAUCCU.G...UUGAGGC.UGCCAG...CAGUCUUAGGUAGGUUCAACUCCUACGAUCUUCC
AE014299.1_117643-117553       GGAAG.A.AC.GUCG.U.C.U.C.CGGUGAGGCGUCCGGAUUUCAAAUCCG.G...GUAGGGC.UGCCAG...CAGUCCUGGGUAGGUUCGACUCCUAUGUUCUUCC
ABVP01000022.1_44713-44803     GGAAG.A.UC.AUCG.U.C.C.C.CGGUGGGGCGGCUGGACUUCAAAUCCA.G..AU.GGGGC.CGCCAG...CGGUCCUUGGCAGGUUCGACUCCUGUGAUCUUCC
ACCA01000015.1_31594-31684     GGAAG.A.UC.AUCG.U.C.C.C.CGGUGGGGCGGCUGGACUUCAAAUCCA.G..A.UGGGGC.CGCCAG...CGGUCCCGGGCAGGUUCGACUCCUGUGAUCUUCC
AE004439.1_1994469-1994559     GGAGG.A.GC.GUCG.U.U.U.C.CGGUGAAGCGGCAGGACUUCAAAUCCU.G...UUGAGGU.UGCCAG...CAAUCUCGGGUGGGUUCGACUCCCAUUCUCCUCC
AFFP01000022.1_48649-48559     GGAAG.A.CA.GACG.U.U.U.C.CGGUGAAACGGCAGGACUUCAAAUCCU.G...UUAAGGU.UGCCAG...CAAUCUUGGGUGGGUUCAACUCCCAUUGUCUUCC
AERO01000086.1_25580-25670     GGAAG.A.UC.GUCG.U.C.U.C.CGGUGAGGCGGCUGGACUUCAAAUCCA.G...UUGGGGC.CGCCAG...CGGUCCCGGACAGGUUCGACUCCUGUGAUCUUCC
AAZD01000005.1_5083-5173       GGAGG.G.GC.GUCA.U.C.U.C.CGGUGAGGUGGUAGGAUUUCAAAUCCU.G...UUGAGGA.CGCCAG...CGUUCUUGGGUGGGUUCGACUCCCAUUCCCCUCC
AAZE01000016.1_27702-27612     GGAGG.G.GC.GUCA.U.C.U.C.CGGUGAGGUGGCAGGAUUUCAAAUCCU.G...UUGAGGA.CGCCAG...CGUUCUUGGGUGGGUUCAACUCCCAUUCCCCUCC
CP002276.1_1697353-1697443     GGAGG.G.GC.GUCA.U.C.U.C.CGGUGAGGUGGCAGGAUUUCAAAUCCU.G...UUGAGGA.UGCCAG...CGUUCUUGGGUGGGUUCAACUCCCAUUCCCCUCC
AFNK01000031.1_175726-175636   GGAGG.G.GC.GUCA.U.C.U.C.CGGUGAGGUGGCAGGACUUCAAAUCCU.G...UUAAGGA.CGCCAG...CGUUCUUGGGUGGGUUCGACUCCCAUUCCCCUCC
AFQN01000048.1_7569-7659       GGAGG.G.GC.GUCA.U.C.U.C.CGGUGAGGUGGCAGGAUUUCAAAUCCU.G...UUGAGGA.CGCCAG...CGUUCUUGGGUGGGUUCGACUCCCAUUCCCCUCC
AFUV01000022.1_12106-12196     GGAGG.G.GC.GUCG.U.U.U.C.CGGUGAAGCGGCAGGACUUCAAAUCCU.G...UUAAGGA.CGCCAG...CGUUCUUGGGUGGGUUCAACUCCCAUUCCCCUCC
ADCU01000024.1_80255-80165     GGAAG.A.UC.AUCG.U.C.C.C.CGGUGGGGCGGCUGGACUUCAAAUCCA.G...UUGGGGC.CGCCAG...CGGUCCCGGGCAGGUUCGACUCCUGUGAUCUUCC
CP000880.1_3815533-3815443     GGAAG.A.UC.GUCG.U.C.U.C.CGGUGAGGCGGCUGGACUUCAAAUCCA.G...UUGGGGC.CGCCAG...CGGUUCCGGGCAGGUUCGACUCCUGUGAUCUUCC
CP000746.1_334422-334332       GGAAG.G.UC.GUCG.U.C.U.C.CGGUGAGGCGGCAGGAUUUCAAAUCCU.G...UUGAGGA.CGCCAG...CGUUCUUGGGUGGGUUCGACUCCCAUGACCUUCC
AE016827.1_2264473-2264383     GGAAG.G.UC.GUCG.U.G.U.C.CGGUGAUGCGGCAGGACUUCAAAUCCU.G...UUAGGGC.UGCCAG...CAGUCCUGGGUGGGUUCGACUCCCAUGACCUUCC
FM162591.1_113677-113767       GGAAG.A.UC.AUCG.U.C.C.C.CGGUGGGGUGGCUGGACUUCAAAUCCA.G..AU.GAGGC.CGCCAG...CGGUCUUUGGCAGGUUCGACUCCUGUGAUCUUCC
ABJD02000105.1_15404-15314     GGAAG.A.UC.GUCG.U.C.U.C.CGGUGAGGCGGCUGGAUUUCAAAUCCA.G...UUGGGGC.UGCCAG...CAGUCCCGGGCAGGUUCGACUCCUGUGAUCUUCC
ABWM02000027.1_148553-148463   GGAAG.A.UC.GUCA.U.C.U.C.CGGUGAGGUGGCUGGACUUCAAAUCCA.G...UUGGGGG.CGCCAG...CGUUCCCGGGCAGGUUCGACUCCUGUGAUCUUCC
CP000851.1_552724-552634       GGAAG.A.AC.GUCG.U.U.U.C.CGGUGAAACGUCUGGAUUUCAAAUCCA.G...GUGGGGC.UGCCAG...CAGUCCCGGGUAGGUUCAACUCCUAUGUUCUUCC
ACZR01000020.1_12241-12151     GGAAG.A.UC.GUCG.U.U.U.C.CGGUGAAGCGGCAGGACUUCAAAUCCU.G...UUGAGGU.UGCCAG...CAAUCUCGGGUGGGUUCGACUCCCAUGAUCUUCC
ACCD01000004.1_49868-49778     GGAAG.A.UC.AUCG.U.C.C.C.CGGUGGGGCGGCUGGACUUCAAAUCCA.G..AU.GGGGC.CGCCAG...CGGCCCUUGGCAGGUUCAACUCCUGUGAUCUUCC
AACK01000001.1_25099-25189     GGAAG.C.GA.GUCA.U.C.U.C.CGGUGAGGUGGCAGGACUUCAAAUCCU.G...UUGAGGA.CGCCAG...CGUUCUUGGGUGGGUUCGACUCCCAUUCGCUUCC
CP001600.1_3689115-3689205     GGAAG.A.UC.AUCG.U.C.C.C.CGGUGGGGCGGCCGGAUUUCAAAUCCG.G...UUGGGGC.CGCCAG...CGGUCCCGGGCAGGUUCGACUCCUGUGAUCUUCC
AF031371.1_110-20              GGAAG.A.UC.GUCG.U.C.U.C.CGGUGAGGCGGCUGGACUUCAAAUCCA.G...UUGGGGC.CGCCAG...CGGUCCCGGGCAGGUUCGACUCCUGUUAUCUUCC
ADOD01000028.1_25177-25267     GGAAG.C.GA.GUCA.C.C.U.C.CGGUGAGGUGGCAGGACUUCAAAUCCU.G...UUGAGGA.CGCCAG...CGUUCUUGGGUGGGUUCGACUCCCAUUCGCUUCC
CP002667.1_1326803-1326713     GGAGA.G.UC.GUCG.U.U.U.C.CGGUGAGGCGGCAGGACUUCAAAUCCU.G...UUAAGGC.UGCCAG...CAGUCUUGGGUAGGUUCAACUCCUAUGGCUCUCC
AENX01000065.1_11020-10930     GGAAG.A.UC.CUCG.U.C.C.C.CGGUGGGACGGCCGGACUUCAAAUCCG.G...UUGGGGC.CGCCAG...CGGCCCUAGGCAGGUUCGACUCCUGUGAUCUUCC
AEPS01000015.1_29931-30021     GGAAG.A.UC.GUCG.U.U.U.C.CGGUGAAGCGGCAGGACUUCAAAUCCU.G...UUGAGGC.UGCCAG...CAGUCUCGGGUAGGUUCAACUCCUACGAUCUUCC
CP002433.1_50134-50044         GGAAG.A.UC.GUCG.U.C.U.C.CGGUGAGGCGGUCGGAUUUCAAAUCCG.A...UUGGGGC.CGCCAG...CGGUCCCGGGCAGGUUCGACUCCUGUGAUCUUCC
AEVG01000152.1_9716-9626       GGAAG.U.GC.GUCG.U.C.U.C.CGGUGAGGCGGCAGGACUUCAAAUCCU.G...UUGAGGA.CGCCAG...CGUUCUUGGGUGGGUUCGACUCCCAUUCACUUCC
BX571859.1_132063-132153       GGAAG.A.UC.AUCG.U.C.C.C.CGGUGGGGCGGCUGGACUUCAAAUCCA.G..AU.GGGGC.CGCCAG...CGGUCUCUGGCAGGUUCGACUCCUGUGAUCUUCC
ACZJ01000016.1_26387-26297     GGAAG.A.UC.GUCG.U.U.U.C.CGGUGAGGCGGCAGGACUUCAAAUCCU.G...UUGAGGC.UGCCAG...CAGUCUCGGGUAGGUUCAACUCCUACGAUCUUCC
AFQR01000030.1_17588-17678     GGAGG.G.GC.GUCA.U.C.U.C.UGGUGAGGUGGCAGGAUUUCAAAUCCU.G...UUGAGGA.CGCCAG...CGUUCUUGGGUGGGUUCAACUCCCAUUCCCCUCC
CP000653.1_86005-85915         GGAAG.A.UC.GUCA.U.C.U.C.CGGUGAGGUGGCUGGAUUUCAAAUCCA.G...UUGGGGA.CGCCAG...CGUUCCCGGGCAGGUUCGACUCCUGUGAUCUUCC
ACFT01000111.1_4206-4116       GGAAG.G.GC.GUCA.U.C.U.C.CGGUGAGGUGGCAGGACUUCAAAUCCU.G...UUGAGGA.CGCCAG...CGUUCUCGGGUGGGUUCGACUCCCAUGCCCUUCC
AAOJ01000002.1_1005591-1005501 GGAAG.A.AC.GGCG.U.A.U.C.CGGUGAUGCGUCCGGAUUUCAAAUCCG.G...GUAGGGC.UGCCAG...CAGUCCUGGGUAGGUUCGACUCCUAUGUUCUUCC
CP002272.1_79715-79625         GGAAG.A.UC.GUCG.U.C.U.C.CGGUGAGGCGGCUGGACUUCAAAUCCA.G...UUGGGGC.CGCCAG...CGGUCCCGGGCAGGUUCAACUCCUGUGAUCUUCC
FN545201.1_14228-14318         GGAAG.A.UC.AUCG.U.C.C.C.CGGUGGGGUGGCUGGACUUCAAAUCCA.G..AU.GGGGC.CGCCAG...CGGUCCUUGGCAGGUUCGACUCCUGUUGUCUUCG
AALC02000015.1_19048-19138     GGAAG.A.UC.AUCG.U.C.C.C.CGGUGGGGCGGCUGGACUUCAAAUCCA.G..AUG.GGGC.CGCCAG...CGGUCCUCGGCAGGUUCGACUCCUGUGGUCUUCC
CP001154.1_1908535-1908444     GGCAG.G.AA.AUCA.C.U.C.C.CGGUGGGGUGGCCGGUCUUCAAAACCG.G..AUUGGGGG.CGCCAG...CGCUCCCUGGCAGGUUCGACUCCUGUUUUCUGCC
ABCS01000030.1_43825-43733     GGAAG.U.GC.ACGG.C.CaG.C.UGGUGCGGCCCCCGGUCUUCAAAACCG.G..UGUGGGGC.GCGUGA...GCGUCCUGGGCAGGUUCGAUUCCUGUGCAUUUCC
AP009384.1_1285115-1285024     GGAGG.A.GA.AGCG.U.C.C.C.UGGUGGGGCGUCCGGACUUCAAAUCCG.G...GAGGGGC.CGCGAG..cCGGUCCUUGGUGGGUUCGACUCCCACUCUCUUCC
AGIS01000001.1_1198703-1198794 GGAGG.U.GA.AUCG.U.C.C.C.CGGUGGGGCGUUCGGACUUCAAAUCCG.A...GUGGGGC.AGCGAG..cCUGCCCUAGGUGGGUUCGACUCCCAUUCUCCUCC
CP001196.1_1138480-1138571     GGAAG.A.GC.AUCG.U.U.C.C.CGGUGGGGCGUCCGGACUUCAAAUCCG.G...GAAGGGC.CGCGAG..cCGGUCCUUGGUGGGUUCGACUCCCAUUCUCUUCC
CP002026.1_3699349-3699440     GGAAG.A.GC.GUCU.C.A.U.C.CGGUGAUGGGACCGGACUUCAAAUCCG.G..G.AGGGGC.CGCGAG..cCGGUCCUUGGUGGGUUCGACUCCCACUCUCUUCC
CP000781.1_736404-736313       GGAAG.A.GA.AGCG.U.C.C.C.UGGUGGGGCGUCCGGACUUCAAAUCCG.G...GAGGGGC.CGCGAG..cCGGUCCUUGGUGGGUUCGACUCCCACUCUCUUCC
FQ859181.1_2795329-2795238     GGAGG.A.GA.AUCG.U.C.C.C.CGGUGGGGCGUUCGGACUUCAAAUCCG.A...GUGGGGC.AGCGAG..cCUGCCCUUGGUGGGUUCGACUCCCAUUCUCCUCC
AALV01000009.1_29221-29311     GGAGA.C.GA.CCGG.A.G.U.C.UGGUGGCUUCCCUGGUCUUCAAAACCA.U..GGACGCGU.CGA.UA...CGGCGUGUGGUGGGUUCGAUUCCCAUCCGUCUCC
CP002897.1_2932019-2931928     GUGAC.A.GA.AGCG.U.C.C.C.CGGUGGGGCGGCCGGACUUCAAAUCCG.G...UUGGGGC.AGUGAG..cCUGUCCCGGGUGGGUUCGACUCCCACUCUCUUCC
AEPN01000001.1_172257-172166   GGAAG.A.GA.AUCG.U.C.C.C.CGGUGGGGCGGCCGGACUUCAAAUCCG.G...UUGGGGC.AGUGAG..cCUGUCCCGGGUGGGUUCGACUCCCACUCUCUUCC
CP000489.1_2841628-2841537     GGAAG.A.GA.AGCG.U.C.C.C.CGGUGGGGCGGCCGGACUUCAAAUCCG.G...UUGGGGC.AGUGAG..cCUGUCCCGGGUGGGUUCGACUCCCACUCUCUUCC
ABBE01001078.1_2864-2773       GGAAG.G.CA.UUCG.U.A.U.C.CGGUGGUACGGCCGGACUUCAAAUCCG.G...UUAGGGG.CGUCAG..aCGCUCCUGGGUAGGUUCGACUCCUGCUGCCUUCC
AAKY01000136.1_12761-12852     GGAAG.G.CA.UUCG.U.A.U.C.CGGUGGUACGGCCGGACUUCAAAUCCG.G...UUGGGGG.CGUCAG..aCGCUCCCGGGUAGGUUCGACUCCUGCUGCCUUCC
ABLC01000071.1_26819-26728     GGAAG.G.CA.UUCG.U.A.U.C.CGGUGGUACGGCUGGACUUCAAAUCCA.G...UUGGGGG.UGUCAG..aCACUCCCGGGUCGGUUCGACUCCGGCUGCCUUCC
AEJO01000022.1_25490-25579     GGAAG.A.UC.GUCG.U.U.U.C.CGGUGAGACGGCAGGACUUCAAAUCCU.G...UUGAGGC.UGCCAG...CAGUCUUAGGUAGGUUCAACUCCUACGAUCU.CC
ACQA01000002.1_146661-146752   GGAAG.G.GA.UGCA.U.G.C.C.CGGUGGCAUGUCCGGACUUCAAAUCCG.G...GAGGGGC.CGAUAG..aCGGUCUUUGGUGGGUUCGACUCCCAUUCUCUUCC
CP001280.1_3664494-3664403     GGAGG.A.GA.AUCG.U.C.C.C.CGGUGGGGCGUCCGGACUUCAAAUCCG.G...GUGGGGC.AGCGAG..aCUGUUUCAGGUGGGUUCGACUCCCAUUCUCUUCC
ADVZ01000001.1_292099-292008   GGAAG.A.GC.AUCG.U.U.C.C.CGGUGGGGCGUCCGGACUUCAAAUCCG.G...GAAGGGC.CGCGAG..aCGGUUCUUGGUGGGUUCGACUCCCAUUCUCUUCC
AAKV01000103.1_6745-6836       GGAAG.G.CA.AUCA.C.G.C.C.CGGUGGCGUGGCCGGACUUCAAAUCCG.G...UGGGGGA.CGGCAG..cCGUUCCUGGGUGGGUUCGACUCCCACUGCCUUCC
AFMO01000260.1_578-489         GGAAG.A.UC.GUCG.U.C.U.C.CGGUGAGGCGGCUGGACUUCAAAUCCA.G...UUGGGGC.CGCCAG...CGGUCCCGGGCAGGUUCGACUCCUGUGAUCU.CC
CAFG01000102.1_861-952         GGAGA.G.AC.AACG.A.U.C.C.UGGUGGAUCGGCCGGACUUCAAAUCCG.G...UGGGUGA.UGCCAC..gCAUCGCCGGGUGGGUUCGACUCCCACGUCUCUCC
ACVE01000011.1_24043-23953     GGGAG.C.AG.AUGG.G.C.GaC.UGGUGCGCCCUCUGGUCUUCAAAACCA.G..UUCGGGCA.GG..CA...ACUGCUCGGGUGGGUUCGAUUCCCACCUGCUCCC
AGFB01000003.1_97944-97853     GGAAG.G.GC.UUCG.U.G.C.C.CGGUGGUGCGGCCGGUCUUCAAAACCG.G...UUGGGGC.CGUCAG..gCGGUCCCGGGUGGGUUCGACUCCCGCGCCCUUCC
ADNS01000027.1_10906-10996     GGAGG.C.GU.ACGU.G.U.C.C.UGGUGGGCGCCCCGGUCUUCAAAACCG.G..UGAGGCCA.AGU.AG...CUUGGUCUGGCAGGUUCGAUUCCUGUCCGUCUCC
AE006469.1_15716-15807         GGAAG.A.GA.AUCA.U.G.C.C.CGGUGGCAUGUCCGGACUUCAAAUCCG.G...GUGGGGC.AGCGAG..gCUGCCUUGGGUGGGUUCGACUCCCAUUCUCUUCC
ADNV01000214.1_45205-45295     GGAGG.C.GU.GUCC.G.G.U.C.UGGUGACCGGCGCGGUCUUCAAAACCG.U..CGAACGGC.AGA.CG...CUGCCGCUGGCGGGUUCGAUUCCCGUCCGCCUCC
ACGD01000001.1_198937-199027   GGAGG.C.GU.ACGU.G.U.C.C.UGGUGGGCGCCCCGGUCUUCAAAACCG.G..UGAGGCCG.AGC.AG...CUCGGCCUGGCAGGUUCGAUUCCUGUCCGCCUCC
AFVW01000013.1_36839-36749     GGAGG.C.GU.GUCC.G.G.U.C.UGGUGACCGGCGCGGUCUUCAAAACCG.U..CGAACGGC.AGU.CG...CUGCCGUUGGCGGGUUCAAUUCCCGUCCGCCUCC
AEED01000089.1_812-902         GGAGG.C.GU.ACGU.G.U.C.C.UGGUGGGCGCCCCGGUCUUCAAAACCG.G..UGAGGCCG.AGC.AG...CUCGGCCUGGCAGGUUCGAUUCCUGUCCGUCUCC
CP001831.1_1617547-1617456     GGAAG.A.GA.AUCA.U.G.C.C.CGGUGGCAUGUCCGGACUUCAAAUCCG.G...GUGGGGC.AGCGAG..gCUGUCUUGGGUGGGUUCGACUCCCAUUCUCUUCC
AGIU01000151.1_1239-1149       GGAGG.C.GC.UUCC.G.G.C.C.UGGUGACCGGCGCGGUCUUCAAAACCG.U..UGAACGGC.GGA.CA...CCGUCGUUGGCGGGUUCGAUUCCCGUUCGCCUCC
CP001683.1_1744189-1744279     GGAGG.C.GC.UUCC.G.G.C.C.UGGUGACCGGCACGGUCUUCAAAACCG.U..UGAACGGC.GGA.CA...CCGUCGUUGGCGGGUUCGAUUCCCGUUCGCCUCC
CP001802.1_3804273-3804363     GGAGG.C.GU.CUGA.G.U.C.C.UGGUGGGCUCCCCGGUCUUCAAAACCG.A..GGAGAUCG.AGU.AU...CUCGGUCUGGCGGGUUCGAUUCCCGUCCGCCUCC
CP000854.1_6270689-6270779     GGAGG.C.GU.CUCC.G.G.U.C.UGGUGACCGGCGCGGUCUUCAAAACCG.U..CGAGCGAC.AGC.UG...CUGCCGUUGGCGGGUUCGAUUCCCGUCCGCCUCC
ACBV01000129.1_10861-10951     GGAGG.C.GU.CUCC.G.G.U.C.UGGUGACCGGCGCGGUCUUCAAAACCG.U..CGAGCGAC.AGA.UG...CUGCCGCUGGCGGGUUCGAUUCCCGUCCGCCUCC
CP002000.1_5678989-5678899     GGAGG.C.GU.AUCC.G.G.C.C.UGGUGACCGGCGCGGUCUUCAAAACCG.U..CGAACGGC.AGG.UU...CUGCCGCUGGCGGGUUCGAUUCCCGUCCGCCUCC
CP001643.1_1087436-1087526     GGAGG.C.GU.ACGU.G.U.C.C.UGGUGGGCGCCCCGGUCUUCAAAACCG.G..UGAGACCG.AGC.AU...CUCGGUCUGGCGGGUUCGAUUCCCGUCCGCCUCC
AAWL01000031.1_15628-15720     GGGAG.C.GG.AUGG.G.G.C.C.UGGUGGCUCCUGCGGUCUUCAAAACCG.U.cUACGGGGC.AUUAAG...UUGUCCUGGGUGGGUUCGAUUCCUACACGCUCCC
AAGP01000010.1_77406-77496     GGAGG.C.GU.CCGA.G.U.C.C.UGGUGGGCUCCCCGGUCUUCAAAACCG.G..UGAGACCG.AGU.AU...CUCGGUCUGGCGGGUUCGAUUCCCGUCCGCCUCC
ADVZ01000001.1_1287017-1286926 GGAGG.A.GA.AUCG.U.C.C.C.UGGUGGGACGUCCGGACUUCAAAUCCG.G...GAAGGAC.CGUCGG..aCGGUUCUUGGUGGGUUCGACUCCCGCUCUCUUCC
AP009152.1_846859-846949       GGAGG.C.GU.CCGU.G.U.C.C.UGGUGGGCGCCCCGGUCUUCAAAACCG.G..UGAGACCG.AGC.AC...CUCGGUCUGGCGGGUUCGAUUCCCGUCCGCCUCC
AFID01000002.1_247598-247508   GGAGG.C.GU.ACGU.G.U.C.C.UGGUGGGCGCCCCGGUCUUCAAAACCG.G..UGAGACCG.AGC.AC...CUCGGUCUGGCGGGUUCGAUUCCCGUCCGCCUCC
AFNU01000042.1_167360-167452   GGAAG.C.AC.UUAC.GuA.A.C.UGGUGUUCGUACAGGUCUUCAAAACCU.U..GUUGUGGG.UGUAAA...AGUCCAUAGGUGGGUUCGAUUCCCAUGUGCUUCC
ABYQ02000011.1_270506-270416   GGAGG.C.GU.ACGU.G.U.C.C.UGGUGGGCGCCCCGGUCUUCAAAACCG.G..UGAGGCCG.AGC.AU...CUCGGUCUGGCAGGUUCGAUUCCUGUCCGUCUCC
CP001733.1_322540-322629       GGAAG.A.UC.GUCG.U.U.U.C.CGGUGAGGCGGCAGGACUUCAAAUCCU.G...UUGAGGC.UGCCAG...CAGUCUCGGGUAGGUUCAACUCCUACGAUCG.CC
AGIT01000718.1_168-78          GGAGG.C.GC.UUCC.G.G.C.C.UGGUGACCGGCACGGUCUUCAAAACCG.U..UGAACGGC.AGG.CU...CUGUCGUUGGCGGGUUCGAUUCCCGUUCGCCUCC
AENY01000094.1_80013-79921     GGGAG.C.AG.CUGG.U.G.A.C.UGGUGUCGCCCCUGGUCUUCAAAACCA.G..UGGGGGGC.GGAAAG..aCCGUCCCCGGUGGGUUCGAUUCCCACAUGCUCCC
ACFI01000018.1_444-354         GGAGG.C.GU.GUCC.G.G.U.C.UGGUGACCGGCGCGGUCUUCAAAACCG.U..GGAACGGC.AGA.CG...CUGCCGCUGGCGGGUUCGAUUCCCGUCCGCCUCC
AFWY01000011.1_938361-938451   GGAGG.C.GU.AUCC.G.G.U.C.UGGUGACCGGCGCGGUCUUCAAAACCG.U..UGGGCGGC.AGC.CG...CUGUCGCCGGCGGGUUCGAUUCCCGUCCGCCUCC
CP002329.1_289007-288917       GGAGG.C.GU.UUGG.G.U.C.C.UGGUGGGCUCCCCGGUCUUCAAAACCG.G..UGAGGCCG.AGC.AA...CUCGGUCUGGCGGGUUCGAUUCCCGUCCGCCUCC
ACLH01000011.1_43665-43575     GGAGG.C.GU.ACGU.G.U.C.C.UGGUGGGCGCCCCGGUCUUCAAAACCG.G..UGAGGCCG.AGU.AC...CUCGGUCUGGCAGGUUCGAUUCCUGUCCGUCUCC
AEBA01000066.1_12402-12310     GGGAA.U.GG.AUGG.G.U.U.C.UGGUGUUCCCUCUGGUCUUCAAAACCA.G..UAUGAGGA.GUUAAG..aGCUUCUUGGGUAGGUUCGAUUCCUACACUUUCCC
HE576794.1_385414-385506       GGGGG.A.GG.AUGG.G.U.U.C.UGGUGUUCCCUCUGGUCUUCAAAACCA.G..CAUGAGGG.GUUAAG..aGCUUCUCAGGUGGGUUCGAUUCCCACACUUCCCC
AFAQ01001954.1_78756-78846     GGAGG.U.GG.UUCU.C.G.U.C.UGGUGACGGUCGCGGUCUUCAAAACCG.U..UGUGGCCC.AGU.AU...CUGGGCUGGGCGGGUUCGAUUCCCGUCCGCCUCC
ADNW02000018.1_11842-11751     GGAGG.C.GU.AUGG.GcA.C.C.UGGUGGUCUCCGCGGUCUUCAAAACCG.A..CGUGGCCG.AGU.AU...CUCGGUCAGGCGGGUUCGAUUCCCGUCCGCCUCC
CP002568.1_1377795-1377887     AGGAG.G.AGaAUCG.U.C.C.C.CGGUGGGGCGUCCGGACUUCAAAUCCG.G...GAGGGGC.UGCGAG..aCAGUCCCUGGUGGGUUCGACUCCCGCCUCCUCCG
ABDO02000003.1_261293-261201   GGGAG.U.AG.AUAG.G.U.G.C.UGGUGUGCCUGCCGGUCUUCAAAACCG.A..GUUGUCGU.GCUAAG..aCCACGAUGGGUGGGUUCGAUUCCCACAUAUUCCC
CP001145.1_209291-209200       GGGAG.C.AG.AAGG.G.U.G.C.UGGUGUGCCUGCCGGACUUCAAAUCCG.G..UUCCUCGU.CCAAAA...AGGCGAGGGGUGGGUUCGAUUCCCACAUGCUCCC
AP012029.1_3073989-3073897     GGGGA.U.GG.CUGA.G.U.C.C.CGGUGGGCUUCACGGUCUUCAAAACCG.C..UGACGGGU.CGCGUG..gCGAGCCGUGGUGGGUUCGACUCCCAUCCAUCCCC
ABXS01000042.1_25997-25907     GGAGG.U.GA.CUGG.A.G.U.C.UGGUGGCUUCCCUGGUCUUCAAAACCA.U..GGACGCGC.CGA.AA...AGGCGUGUGGUGGGUUCGAUUCCCAUCCACCUCC
AP009389.1_993932-993839       GGGAG.U.GG.AUGG.U.G.C.C.UGGUGGUGCUCCUGGUCUUCAAAACCA.G.uCGUCGGGC.AGCGCU..cCUGUCCGUGGUGGGUUCGAUUCCCACACACUCCC
CP003108.1_2248878-2248969     GGAAG.C.AG.AAAG.G.U.AaC.UGGUGUGCCUACCGGUCUUCAAAACCG.U..GUUGCGGC.AUU.GA...GUGCCGUGGGUGGGUUCGAUUCCCAUAUGCUUCC
CP002780.1_1644118-1644025     GGGGG.U.GG.AUGG.U.G.C.C.UGGUGGUGCUCCUGGUCUUCAAAACCA.G.uCGUUGGGC.AGCGUU..cCUGUCCAUGCUAGGUUCGAUUCCUAGACACUCCC
CP002444.1_1406531-1406441     GGAGG.C.GG.ACGG.G.G.G.C.UGGUGUCCCCCCCGGACUUCAAAUCCG.G..UGGCCCCG.CUU.GG...AGCGGGGUGGUGGGUUCGAUUCCCAUCCGCCUCC
AFAQ01001808.1_235-144         GGAGG.C.GU.ACAG.GuG.C.C.UGGUGGUCCUCCCGGUCUUCAAAACCG.G..UGUGCGGC.GGU.AU...CCGUCGCAGGCGGGUUCGAUUCCCGUCCGCCUCC
AEVP01000006.1_416-323         GGGGG.U.GG.AUGG.U.G.C.C.UGGUGGUGCUCCUGGUCUUCAAAACCA.G.uCGUGAGGC.AGCGUU..cCUGUCUCUGGUGGGUUCGAUUCCCACACACUCCC
CP001814.1_4144523-4144614     GGAGG.C.GU.GUGG.GcG.C.C.UGGUGGCCCCCGCGGUCUUCAAAACCG.A..CGAGGCCG.AGG.UC...CUCGGUCUGGCGGGUUCGAUUCCCGUCCGCCUCC
CP002901.1_2575050-2574959     GGGGG.U.AG.GUGG.A.G.G.CuUGGUGCCUUCCCCGGACUUCAAAUCCG.G..UGGCUGGC.CUU.AG...AGGUCAGCGGUGGGUUCGAUUCCCACAUACUCCC
AFXQ01000012.1_38707-38797     GGAGG.C.GU.CCGG.G.U.C.C.UGGUGGGCCCCCCGGUCUUCAAAACCG.G..UGAGGCCG.GGC.AU...CCCGGCCUGGCGGGUUCGAUUCCCGUCCGCCUCC
CP001814.1_4142188-4142279     GGAGG.C.GU.GUGG.GcG.C.C.UGGUGGCCCCCGCGGUCUUCAAAACCG.A..CGAGGCCG.AGG.UC...CUCGGCCUGGCGGGUUCGAUUCCCGUCCGCCUCC
ADFE02000001.1_801336-801247   GGAAG.C.GU.UUCG.U.C.A.C.CGGUGUGGCGCCUGGACUUCAAAUCCA.G..UGUGCGGU.CG..AG...AGGUCGCAGGUAGGUUCGACUCCUAUACGCUUCC
ACJM01000001.1_86930-87022     GGGAG.U.AG.AUGU.C.U.AcC.UGGUGAGGGCCUUGGACUUCAAAUCCA.A..UGGCGGGC.GUUGAU...CCGUCCGUGGUGGGUUCGAUUCCCACCUACUCCC
CP002543.1_490749-490839       GGAGG.C.GG.ACGG.A.G.G.C.UGGUGUCUCCCCCGGACUUCAAAUCCG.G..CGGCCCCA.UCA.AG...GAUGGGGUGGUAGGUUCGAUUCCUAUCCGCCUCC
CACR01002410.1_4177-4085       GGAAG.A.GC.GGCG.UuC.C.C.CGGUGGGGCGACUGGUCUUCAAAACCA.G..G.UGGGGC.CGUCAG..cCGGUCCCAGGUGGGUUCGACUCCCAUUCUCUUCC
CP002162.1_3642501-3642410     GGAGG.C.GU.UCAG.GcG.G.C.UGGUGCCCCUCCCGGUCUUCAAAACCG.G..UGUGGUCC.GGG.AU...CCGGGCCAGGCGGGUUCGAUUCCCGUCCGUCUCC
ABFV01000001.1_21974-22065     GGAGG.C.GU.AAGG.GcU.C.C.UGGUGGACCCCGCGGUCUUCAAAACCG.A..CGUGGCCG.GGC.AU...CUCGGUCAGGCGGGUUCGAUUCCCGUCCGCCUCC
CP002399.1_5581810-5581901     GGAGG.C.GU.UCAG.GcG.G.C.UGGUGCCCCUCCCGGUCUUCAAAACCG.G..UGUGGUCC.GGG.AC...CCGGGCCAGGCGGGUUCGAUUCCCGUCCGUCUCC
AECS01000038.1_26809-26717     GGGGG.G.GG.AUGG.G.U.U.C.UGGUGUGCCCUCCGGUCUUCAAAACCG.G..CAUGAGGA.GUUAGG..aGCUUCUUAGGUGGGUUCGAUUCCCACACCUUCCC
ABWO01000163.1_3717-3810       GGGGG.U.AG.UUGG.G.UgA.C.UGGUGUGCCUCCUGGUCUUCAAAACCA.G..UGUGGGGC.GUUAAG..aGCGUCCCGGGUGGGUUCGAUUCCCACAUGCCUCC
CP002736.1_1678820-1678913     GGGGG.U.GG.AUGG.U.G.C.C.UGGUGGUGCUCCUGGUCUUCAAAACCA.G.uCGUGAGGC.AGAGUU..cCUGUCUCUGGUGGGUUCGAUUCCCACACACUCCC
AFRP01001985.1_4749-4840       GGAGG.C.GU.GUGG.GuG.C.C.UGGUGGCCCUCCCGGUCUUCAAAACCG.A..GGUGUCCG.AGG.AU...CUCGGGCAGGCGGGUUCGAUUCCCGUCCGCCUCC
ACUR01000695.1_4885-4976       GGAGG.C.GU.GUGG.GcG.C.C.UGGUGGCCCUCCCGGUCUUCAAAACCG.A..GGUGCCCG.AGG.AU...CUCGGGCAGGCGGGUUCGAUUCCCGUCCGCCUCC
ABYA01000047.1_4431-4522       GGAGG.C.GU.GUGG.GuG.C.C.UGGUGGCCCUCCCGGUCUUCAAAACCG.A..GGUGCCCG.AGG.AU...CUCGGGCAGGCGGGUUCGAUUCCCGUCCGCCUCC
AECZ01000001.1_137900-137989   GGAAG.C.GU.UUCG.U.C.A.C.CGGUGUGGCGCCUGGACUUCAAAUCCA.G..UGGGACGU.CG..CG...AGGCGUCCGGUAGGUUCGACUCCUAUACGCUUCC
CP000142.2_981495-981588       GGAAG.C.GC.GUCG.G.U.CgC.UGGUGGGCCGCCCGGUCUUCAAAACCG.G..UGUGGGGG.GUGAGA..aACUUCCCAGGUGGGUUCGAUUCCCAUGCGCUUCC
CP000246.1_2351710-2351802     GGGAA.U.AG.AUAG.G.G.G.C.UGGUGUCUCUACAGGUCUUCAAAACCU.A..GUUAUGGU.GCUAAU..aCCAUCAUGGGUGGGUUCGAUUCCCACAUAUUCCC
ABDU01000042.2_289766-289674   GGGAG.U.AG.AUAG.G.G.G.C.UGGUGUCUCUACAGGUCUUCAAAACCU.A..GUUAUGGU.GCUAAU..aCCAUCAUGGGUGGGUUCGAUUCCCACAUAUUCCC
CP002638.1_3622183-3622092     GGAGG.C.GU.UCAG.GuG.G.C.UGGUGCCCCUCCCGGUCUUCAAAACCG.G..UGUGGUCC.GGG.AC...CCGGGCCAGGCGGGUUCGAUUCCCGUCCGUCUCC
AE017180.1_909828-909735       GGAGG.U.AC.GUCG.G.U.CgC.UGGUGGGCCGCCCGGUCUUCAAAACCG.G..UGUGGGGG.UUGAGA..aAACUCCCAGGUGGGUUCGAUUCCCAUGUACCUCC
FP929055.1_987203-987112       GGAGG.C.AG.AAGA.G.U.AaC.UGGUGUGCUUCCUGGUCUUCAAAACCA.G..UGUGGGGC.GUG.GU...ACGUCCCGGGUGGGUUCGAUUCCCACAUGUCUCC
CP001390.1_1963878-1963785     GGAAG.C.AC.GACC.G.U.CgC.UGGUGGGCGGCCCGGUCUUCAAAACCG.G..UGAGGGGG.AUGAGA..aAUCUCCCUGGUGGGUUCGAUUCCCAUGUGCUUCC
CP001124.1_1729547-1729454     GGAAG.C.AC.CACC.G.U.CgC.UGGUGGGCGGCCCGGUCUUCAAAACCG.G..UGUGGGGG.GUGAGA..aACUUCCCAGGUGGGUUCGAUUCCCAUGUGCUUCC
CP002028.1_1174530-1174438     GGGAG.C.GG.AUUU.G.G.C.C.UGGUGGCUUGCCCGGACUUCAAAUCCG.U..UGGCGGGC.AGUGAU..cCUGUCCGCGGUGGGUUCGAUUCCCACACGCUCCC
AP008230.1_634648-634740       GGGGA.C.GA.AUGG.A.U.U.C.CGGUGGAUCCUGCGGACUUCAAAUCCG.U..UAUCGGGU.GGGUGA..uCCGGCCGAGGUAGGUUCGACUCCUACACGUUCCC
AP008230.1_3504173-3504081     GGGAA.U.GG.AUGG.A.U.C.C.CGGUGGGUUCCGCGGACUUCAAAUCCG.U..UGUCGGGU.GGGUGA..uCCGGCCGAGGUAGGUUCGACUCCUACACAUUCCC
AFII01000001.1_11583-11675     GGGAG.U.AG.AUGA.G.U.U.C.UGGUGUGCUCUCUGGUCUUCAAAACCA.G..CAUGAGGA.GUUUGU..aGCUUCUUAGGUGGGUUCGAUUCCCACAUAUUCCC
CP002479.1_1616158-1616065     GGAAG.C.AC.CACC.G.U.CgC.UGGUGGGCGGCCUGGUCUUCAAAACCA.G..UGAGGGGG.GUGAGA..aACUUCCCUGGUGGGUUCGAUUCCCAUGUGCUUCC
ACES01000015.1_747-656         GGAGG.C.GU.UCGG.GcG.G.C.UGGUGCCCCUCCCGGUCUUCAAAACCG.G..UGUGGUCC.GGG.AU...CCGGGCCAGGCGGGUUCGAUUCCCGUCCGUCUCC
ADAD01000125.1_52718-52626     GGGAG.U.GG.AUGA.G.U.U.C.UGGUGUUCUCUCCGGUCUUCAAAACCG.G..CGUGAGGG.GUUAGG..aGCCUCUCAGGUGGGUUCGAUUCCCACACAUUCCC
ABEE02000017.1_720196-720104   GGGAG.U.AG.AUGA.G.U.U.C.UGGUGUGCUCUCUGGUCUUCAAAACCA.G..CAUAAGGA.GUUUGU..aGCUUCUUAGGUGGGUUCGAUUCCCACAUAUUCCC
ABVR01000036.1_32444-32537     GGGGG.U.AG.AUGG.A.U.AaC.UGGUGUGUCUCCUGGUCUUCAAAACCA.G..UGUGGGGC.GUUAGG..aGCGUCCUGGGUGGGUUCGAUUCCCACAUGCCCUC
AP006840.1_2784369-2784275     GGGAG.U.AG.AUCG.G.GuC.C.UGGUGGCCCGCACGGUCUUCAAAACCGcU..UGAGCCGU.AGUGAU..cCUGCGGCUGGUGGGUUCGAUUCCCACAUACUCCC
CP000232.1_2603245-2603150     GGGGG.U.GG.AUCG.G.G.C.C.UGGUGGCUUGCCUGGACUUCAAAUCCA.G.uUGGCGCGC.GGGCUAaccCCGGGCGCGGUGGGUUCGAUUCCCACACACUCCC
AM180252.1_236707-236618       GGAAG.C.GU.AUUG.C.C.A.C.CGGUGUGGUACUUGGUCUUCAAAACCA.G..UGUCAGGC.UG..AG...AGGUCUGAGGUAGGUUCGACUCCUAUACGCUUCC
CP002048.1_2378132-2378038     GGAAG.C.GG.AUCG.G.U.U.C.UGGUGGGCCGCCUGGACUUCAAAUCCA.GucUGCGCCGC.AGUGGU..cCUGCGGUGGGUGGGUUCGAUUCCCACACGCUUCC
CP001275.1_877433-877525       GAGGG.C.GG.AUCG.G.G.C.C.CGGUGGCCUGCACGGUCUUCAAAACCG.G..UGGGCGGG.GUGACG..aGCCUCGCCGGUGGGUUCGACUCCCAUGCGCCCUC
CP001337.1_4496532-4496440     GAGAG.C.GC.AUGU.G.G.C.C.CGGUGGCUGCCGCGGUCUUCAAAACCG.U..UGGGCGGA.GUGACG..aACUGCGCUGGUGGGUUCGACUCCCACGCGCUCUC
ABHJ01000006.1_38154-38248     GGGAG.A.GG.UUGG.UaG.G.C.UGGUGCCGCCCCGGGACUUCAAAUCCC.G..UGGGAGGU.CCCGCGa.gGGGUCUCCGGAGGGUUCAAUUCCCUCCCUCUCCC
CP001089.1_3344004-3344097     GGAGG.U.AC.GUCG.G.G.CgC.UGGUGGCCCGCGCGGUCUUCAAAACCG.U..UGAGAGGG.GUGAGA..aACUCCUUUGGCAGGUUCGAUUCCUGUGUACCUCC
CP001940.1_2385705-2385798     GGAAG.U.GG.AAAG.G.G.CaC.UGGUGGCCCUCCCGGACUUCAAAUCCG.G..UGCACCGG.GUUAAC..aGCCUGGUGGGUGGGUUCGAUUCCCAUGCACUUCC
CP001931.1_907625-907719       GGGAG.A.GC.GUGG.CcG.G.C.UGGUGCCGCCCCGGGACUUCAAAUCCC.G..UGGAGGGU.CGCUCCg.gCGAUCCUCGGAGGGUUCGAUUCCCUUGCUCUCCC
ABGD02000003.1_38914-39006     GGGCG.C.GG.AUGG.A.C.G.C.CGGUGUGUCUCCCGGUCUUCAAAACCG.G..UGUGAAUG.GCGCAG..aACCGUUUGGGUGGGUUCGACUCCCACACGCGCUC
CP000909.1_3023494-3023586     GAGAG.C.GC.AUGU.G.G.C.C.CGGUGGCUGUCGCGGUCUUCAAAACCG.U..UGGGCGGA.GUGACG..aACUACGCCGGUGGGUUCGACUCCCACGCGCUCUC
ACTN01000010.1_187663-187568   GGGGG.C.AG.AAAG.G.CgA.C.UGGUGUGUCUCCUGGUCUUCAAAACCA.G..UGUGGGGC.UUAAGGaagGAGUCCCGGGUGGGUUCGAUUCCCACAUGUCCCC
ACWK01000088.1_103897-103991   UGGAG.GcAG.AUAG.GuU.G.C.UGGUGUGCCUCGCGGUCUUCAAAACCG.U..UGUGGGGG.GUUAAG..aGCCUCCCGGGUGGGUUCGAUUCCCACCUCCUCCG
ADBG01000016.1_3304-3397       GGGGG.U.AG.AAGG.G.U.AaC.UGGUGUGCCUCCUGGUCUUCAAAACCA.G..UGUUGGGC.GUUCGU..aGCGUCCUGGGUGGGUUCGAUUCCCACAUGCCUCC
AP010904.1_2270228-2270139     GGAAG.C.GU.UUCG.U.C.A.C.CGGUGUGGCGCCCGGACUUCAAAUCCG.G..UGUGCGGU.CG..CG...AGGUCGCAGGUAGGUUCGACUCCUAUACGCUUCC
CP000724.1_2399957-2400049     GGGGG.U.AG.AUGG.G.U.U.C.UGGUGUGCCCUCUGGUCUUCAAAACCA.G..CGCGAGGG.GUUAGU..aGCCUCUUGGGUGGGUUCGAUUCCCACGUACUCCC
CP002353.1_3078200-3078107     GGGAG.U.GU.UUUC.C.G.G.C.UGGUGCCGGGCGCGGUCUUCAAAACCG.U..CGGGCGGC.GUGGCGa.cACGUCGCCGGUGGGUUCGAUUCCCAUCCGCUCCC
AEUD01000001.1_107138-107229   GGAGG.C.GU.CUGG.GuU.C.C.UGGUGGGCCCCCCGGUCUUCAAAACCG.G..UGAGGCCG.AGC.AU...CUCGGUCUGGCGGGUUCGAUUCCCGUCCGUCUCC
CP002282.1_712480-712391       GGAAG.U.GU.AUGA.GcA.A.C.UGGUGUUCUUCCCGGUCUUCAAAACCGuG..UGGGCGGC.GU.......GAGUCGUCGGUAGGUUCGAUUCCUACACAUUUCC
ACFX02000021.1_86151-86243     GGAGG.C.AG.AUAG.GuU.G.C.UGGUGUGCCUCGCGGUCUUCAAAACCG.U..UGUGGGGA.GUUAAG..aGCUCCCCGGGUGGGUUCGAUUCCCACCU.CCUCC
AEUJ01000003.1_698862-698951   GGAAG.C.GU.UUCG.G.C.A.C.CGGUGUGUCGCUUGGUCUUCAAAACCA.A..UGUGUGGC.AG..UG...AUGUCACGGGCAGGUUCGACUCCUGUACGCUUCC
CP002830.1_7479214-7479308     GGUAG.G.GC.CUCC.G.GaC.C.UGGUGGCCGGCCCGGUCUUCAAAACCG.G..UGAGGGGC.GCCGAGa.gGCGUCCCUGGCGAGUUCGAUUCCCGUGCCCUACC
AFCE01000140.1_33138-33046     GGGAG.C.GG.AUGC.GaA.C.C.UGGUGGUCGCCCCGGUCUUCAAAACCGaG..UGGGGGGC.ACG.UG...CUGUCCCUGGUGGGUUCGAUUCCCACACGCUCCC
CP002131.1_765398-765488       GGGAG.U.AG.AUAG.G.C.C.C.UGGUGGGCCUUCUGGUCUUCAAAACCA.G..CAUCGGGG.GCA.AA...ACCUCCGAGGUGGGUUCGAUUCCCACAUACUCCC
CP001358.1_2078464-2078553     GGAGA.C.GU.UUCG.U.C.A.C.CGGUGUGGCGCCCGGUCUUCAAAACCG.G..UGGCAGGC.UU..UA...CGGUCUGCGGUAGGUUCGACCCCUAUACGUCUCC
ACWM01000033.1_39892-39803     GGGGA.C.GU.GUCG.U.C.A.C.CGGUGUGGCGCCCGGUCUUCAAAACCG.G..UGGCAGGC.UU..UA...CGGUCUGCGGUAGGUUCGACUCCUAUGCGUCCCC
AEIQ01000077.1_79214-79123     GAAGG.C.GU.CCGG.GuU.C.C.UGGUGGGCCCCCCGGUCUUCAAAACCG.G..UGAAACCG.AGC.AU...CUCGGUUUGGCAGGUUCGAUUCCUGUCCGCCUCC
CP002085.1_770086-770179       GGAAG.U.GG.AUAG.C.U.CuC.UGGUGGGGCUCCCGGACUUCAAAUCCG.G..UGUGGGGC.AUGAGU..aAUGUCUCGGGUGGGUUCGAUUCCCAUGCACUUCC
CP001896.1_1606535-1606444     GGAAG.A.GA.U.CG.UuC.C.C.CGGUGGGGCGCCCGGUCUUCAAAACCG.G...GAGGGGC.GGCCAA..gCGGUCCCUGGUAGGUUCGACUCCUGCUCUCUUCC
CR522870.1_363837-363930       GGAAG.U.GG.ACGG.A.G.CaC.UGGUGGCUCCCCCGGAUUUCAAAUCCG.G..UGUAACGG.GUUAAU..aGCUCGUUAGGUGGGUUCGAUUCCCAUGCACUUCC
AGBX01000005.1_41111-41201     GGAGG.C.GU.CCGU.G.U.C.C.UGGUGGGCACCCCGGUCUUCAAAACCG.G..UGAGGUCG.AGG.AU...CUCGGCCCGGCGGGUUCGAUUCCCGUCCGCCUCC
AE017285.1_1369596-1369507     GGAAG.C.GU.UUUC.U.A.U.C.CGGUGAUAGGCCCGGUCUUCAAAACCG.G..UGGUAGGU.CG..AG...AGGUCUACGGUAGGUUCGACUCCUAUACGCUUCC
CP000853.1_1831799-1831707     GGGAG.U.AG.AUGG.G.U.G.C.UGGUGUGCCCUAUGGUCUUCAAAACCA.U..UGUGAGGG.GUUAGU..aGCUUCUUAGGUGGGUUCGAUUCCCACGUACUCCC
ADLJ01000003.1_179477-179383   GGGAG.AgAG.UUGG.G.CaG.C.UGGUGCGCCCCGCGGUCUUCAAAACCG.U..UGUGUGGG.GUUAGG..aGCUUCACGGGUGGGUUCGAUUCCCACCAUCUCCG
CP001825.1_1788871-1788965     GGGAG.C.GG.AAGG.G.U.C.C.CGGUGGGUUCCGCGGUCUUCAAAACCG.U..UGGGAGGC.UAGCACugcUGGUCUCCGGUGGGUUCGACUCCCACGCGCUCCC
CP001629.1_297682-297593       GGAAG.C.GU.AUCG.U.C.A.C.CGGUGUGGCGCCCGGUCUUCAAAACCG.G..UGGAAGGU.CG..AG...AGGUCUUCGGUAGGUUCGACUCCUAUACGCUUCC
ABGO01000005.1_49081-48988     GGGAG.C.GU.UUGCaC.G.A.C.UGGUGUCGGCCCAGGUCUUCAAAACCU.G..UGUAGGGU.GUGAAC..aACGCUCUAGGUGGGUUCGAUUCCCAUCCGCUCCC
CP000089.1_1945019-1944928     GGAAG.A.GA.U.CG.UuC.C.C.CGGUGGGACGGCCGGUCUUCAAAACCG.G...CAGGGCC.UGUCAA..aCAGGCUUGGGUAGGUUCGACUCCUGCUCUCUUCC
ACCJ01000107.1_489-581         GGAGG.G.AG.UUGG.G.UaG.C.UGGUGCGCCCCGCGGUCUUCAAAACCG.U..UGUGUGGA.GUUAGG..aGCUUCACGGGUGGGUUCGAUUCCCACCA.CCUCC
ADLJ01000003.1_179340-179246   GGGAG.GgAG.CUGG.G.UaG.C.UGGUGCGCCCCGCGGUCUUCAAAACCG.U..UGUGUGGA.GUUAAG..aGCUUCACGGGUGGGUUCGAUUCCCACCACCUCCG
ACCJ01000107.1_334-428         UGGAG.GgAG.UUGG.G.UaG.C.UGGUGCGCCCCGCGGUCUUCAAAACCG.U..UGUGUGGA.GUUAAG..aGCUUCACGGGUGGGUUCGAUUCCCACCGCCUCCG
ABQR01000006.1_10382-10288     GGGAG.GaAG.UUGG.G.UaG.C.UGGUGCGCCCCGCGGUCUUCAAAACCG.U..UGUGUGGA.GUUAAG..aGCUUCACGGGUGGGUUCGAUUCCCACCACCUCCG
CP000859.1_2690342-2690435     GGAAG.U.GC.GCAG.C.G.UuC.UGGUGAUGCUCCCGGACUUCAAAUCCG.G..UGUGGGGC.GCUAAC..aCCGUCCCGGGUGGGUUCGAUUCCCAUGCACUUCC
CP000478.1_1085869-1085963     GGAAG.C.GC.CAAG.C.U.CaC.UGGUGGGGCUCCCGGACUUCAAAUCCG.G..UGCGGGGU.AGUGAAg.gCUGUCCCGGGUGGGUUCGAUUCCCAUGCGCUUCC
AP011112.1_858611-858706       GGGAG.A.GU.UUGG.CuG.G.C.UGGUGCCGCCCCGGGACUUCAAAUCCC.G..UGGGGGGU.CGCUACaggCGACCUCCGGAGGGUUCGAUUCCCUUACUCUCCC
CP000252.1_931834-931927       GGAAG.U.GC.CAAG.G.U.CaC.UGGUGGGCCUCCCGGACUUCAAAUCCG.G..UGUGGGGC.GCUAAA..aCCGUCCCAGGUGGGUUCGAUUCCCAUGCACUUCC
ACJN02000001.1_252234-252323   GGAAG.C.GU.UACG.U.C.A.C.CGGUGUGGCGCCUGGACUUCAAAUCCA.G..UGGAACGG.UU..AA...CCCCGUUCGGUAGGUUCGACUCCUAUACGCUUCC
CP001322.1_3391163-3391256     GGAAG.U.GC.GCAG.C.U.CaC.UGGUGGGGCUCCCGGACUUCAAAUCCG.G..UGUGGGGC.GCUAAC..aCCGUCCCGGGUGGGUUCGAUUCCCAUGCACUUCC
CP002175.1_710367-710461       GGGAG.U.GG.CUGU.G.U.C.CaUGGUGGACAUCUUGGACUUCAAAUCCA.A..UGGCAGGC.AGGCGGa.cCUGUCUGUGGUGGGUUCGAUUCCCACACAUUCCC
CP001087.1_2048219-2048126     GGAAG.U.GC.GCGG.C.U.CaC.UGGUGGGGCCCUCGGACUUCAAAUCCG.A..UGUGGGGC.GCUAAA..aCCGUCCCGGGUGGGUUCGAUUCCCAUGCACUUCC
CP002364.1_3658073-3657980     GGAAG.U.GG.AAAG.G.G.CuC.UGGUGGCUCUCCCGGACUUCAAAUCCG.G..UGUGUCGG.GUGAAU..aGCCCGGCAGGUGGGUUCGAUUCCCAUGCACUUCC
CP002175.1_173366-173460       GGGAG.U.GG.CUAU.A.U.C.CaUGGUGGAUAUCCUGGACUUCAAAUCCA.G..UGGCAGGC.AGGCGGa.cCUGUCUGUGGUGGGUUCGAUUCCCACACAUUCCC
ABQR01000006.1_10551-10457     GGGAG.AaAG.UUGG.G.UaG.C.UGGUGCGCCCCGCGGUCUUCAAAACCG.U..UGUGUGGA.GUUAGG..aGCUUCACGGGUGGGUUCGAUUCCCACCAUCUCCG
ABCC02000020.1_101008-100914   UGGAG.GuAG.AUAG.GuU.G.C.UGGUGUGCCUCGCGGUCUUCAAAACCG.U..UGUGGGGG.GUUAAG..aGCCCUCUGGGUGGGUUCGAUUCCCACCUCCUCCG
CP000698.1_4043694-4043787     GGAAG.C.AC.GUCG.G.U.CgC.UGGUGGGCCGCCCGGUCUUCAAAACCG.G..UGGGGGGG.AUGAGA..aAUCUCCCCGGUGGGUUCGAUUCCCAUGUGCUUCC
CP001197.1_71471-71382         GGAAG.C.GU.UUCG.U.C.A.C.CGGUGUGGCGCCCGGUCUUCAAAACCG.G..UGGUGGGC.AG..AG...AUGUCCAUGGUAGGUUCGACUCCUAUACGCUUCC
CP002105.1_2379123-2379027     GGGAA.U.GG.CUGU.G.C.CcC.UGGUGGGCACCCCGGACUUCAAAUCCG.G..CGGCGGGCcAGCCUUgagCUGUCCGCGGUAGGUUCGAUUCCUACACAUUCCC
AGFG01000001.1_1518-1429       GGAAG.C.GU.UUCG.U.C.A.C.CGGUGUGGCGCCCGGUCUUCAAAACCG.G..UGGUGGGC.AG..AG...AUGUCCAUGGUAGGUUCGACCCCUAUACGCUUCC
AGJR01000003.1_68697-68604     GGAAG.C.AC.GCGG.C.U.CaC.UGGUGGGGCCCUCGGACUUCAAAUCCG.A..UGUGCGGG.GCUGAU..aCCCUCGCGGGUGGGUUCGAUUCCCAUGUGCUUCC
CP002431.1_928129-928040       GGAAG.C.GU.UUCG.U.C.A.C.CGGUGUGGCGCUUGGUCUUCAAAACCA.A..UGUGUGGC.AG..UG...AUGUCACAGGCAGGUUCGACUCCUGUACGCUUCC
CP001147.1_499273-499366       GGGAG.U.GU.AUGG.G.G.UuC.UGGUGUCCCUCCUGGACUUCAAAUCCA.G..UGUUGCCU.GUGAGG..aACAGGCAGGGUGGGUUCGAUUCCCACACGCUCCC
CP001649.1_1968713-1968624     GGAAG.U.GU.AUCG.U.A.A.C.CGGUGUUGCGCCUGGACUUCAAAUCCA.G..UGGACGGG...UUAA...CCCUCGUCGGUAGGUUCGACUCCUAUACACUUCC
CP000112.1_1531804-1531715     GGAAG.C.GU.AUCG.U.C.A.C.CGGUGUGGCGCCCGGUCUUCAAAACCG.G..UGGACGGC.UG..AG...AGGUCGUCGGUAGGUUCGACUCCUAUACGCUUCC
CP001034.1_1220022-1220113     GGGAG.U.AG.UUGGaU.C.U.C.UGGUGAGGCCCGCGGACUUCAAAUCCG.U..UGGGAGGC.GAG.UU...CCGUCUCCGGUGGGUUCGAUUCCCACAUACUCCC
AJ245960.1_4674-4766           GGGAG.U.AG.AUGG.G.U.G.C.UGGUGUGCCCUCUGGUCUUCAAAACCA.G..UUCGGGGG.GUUAAG..aGCCUCCUGGGUGGGUUCGAUUCCCACAUAUUCCC
CP001001.1_1556357-1556269     GGAGG.C.GA.ACGG.G.G.U.C.UGGUGGCCCUCCUGGUCUUCAAAACCA.G..CGGUACGC....CAA...CAGCGUACGGUGGGUUCGAUUCCCAUCCGCUUCC
ADLL01000068.1_20232-20326     UGGAG.GuUG.AUAG.GuU.G.C.UGGUGUGCCUCGCGGUCUUCAAAACCG.U..UGUGGGGG.GUUAAG..aGCCCUCUGGGUGGGUUCGAUUCCCACCUCCUCCG
AFHE01000002.1_2995294-2995383 GGAAG.C.AU.AUCG.U.C.A.C.CGGUGUGGCGCCCGGACUUCAAAUCCG.G..UGGACGGU.CG..AA...AGGUCGUCGGUAGGUUCGACUCCUAUAUGCUUCC
ACVI01000154.1_575-483         GGGAG.U.AG.AUAG.G.U.U.C.UGGUGUUCCUGACGGUCUUCAAAACCG.U..UCUGCCGU.GCUAAG..aCCACGACGGGUGGGUUCGAUUCCCACAUAUUCCC
ACVI01000152.1_7303-7395       GGGAG.U.AG.AUAG.G.U.G.C.UGGUGUGCCUGCCGGUCUUCAAAACCG.U..UCUGCCGU.GCUAAG..aCCACGACGGGUGGGUUCGAUUCCCACAUAUUCCC
CP000943.1_3239300-3239388     GGAGG.C.GA.UCGG.G.G.U.C.UGGUGGCCCUCCUGGUCUUCAAAACCA.G..CGGCACGC....GAA...CAGCGUGCGGUGGGUUCGAUUCCCAUCCGCCUCC
CP000251.1_2130853-2130947     GGCAG.A.GC.GUCC.UaG.G.C.UGGUGCCGGGCCCGGUCUUCAAAACCG.G..UGGAUGGU.GCUGAGa.gGCGCUGUCGGAGGGUUCGAUUCCCUUGCUCUGCC
AE000657.1_727371-727465       GGGAG.A.GG.UUGG.CcG.G.C.UGGUGCCGCCCCGGGACUUCAAAUCCC.G..UGGGAGGU.CCCGCAa.gGGAGCUCCGGAGGGUUCGAUUCCCUCCCUCUCCC
ABXU01000040.1_24118-24029     GGAGG.C.GU.GUCG.U.C.A.C.CGGUGUGGCGCCCGGUCUUCAAAACCG.G..UGGCAGGC.UU..AA...CCGUCUGCGGUAGGUUCGACUCCUAUACGCCUCC
AAPH01000003.1_85207-85294     GGAAU.G.AG.AUGA.G.G.U.C.UGGUGGCCUUCUCGGUCUUCAAAACCG.A..UGUGAGCU.GA...A...UAGGCUCUGGCAGGUUCAAUUCCUGCCUC.UUCC
AECM01000005.1_73211-73303     GGGAA.U.UG.AUGG.G.U.G.C.UGGUGUGCCCUGCGGUCUUCAAAACCG.U..CUCAGGUA.GUUAAG..aGCUGCCCGGGUAGGUUCGAUUCCUACCAUUUCCC
ADAX01000146.1_25836-25922     GGAAG.U.UG.AUGG.G.C.C.C.CGGUGGUCCCCGCGGUCUUCAAAACCG.U..UGUCAGCU.UA.......UCGGCUGAGGCAGGUUCGACUCCUGCC.GCUUCC
ADEC01000022.1_12803-12892     CGGAA.GcAG.AUGG.G.G.U.C.UGGUGGCUCCCGCGGUCUUCAAAACCG.U..AGGUUGCA.UA...A...UUCGCAAUGGCAGGUUCGAUUCCUGCCUCUUCCG
CP000473.1_4117336-4117425     GGAAG.C.GU.AUUU.C.A.U.C.CGGUGGUGGGCGUGGUCUUCAAAACCA.C..UGAGCGGC.CGCAAA.....GCCGCUGAUCGGUUCGACUCCGAUACGCUUCC
AAPH01000001.1_717588-717677   CGGAA.GuGG.AUGG.G.G.U.C.UGGUGGCCCUCCCGGUCUUCAAAACCG.A..CGUGAGCU.GA...A...UAGGCUUUGGCAGGUUCGAUUCCUGCUCCUUCCG
CP001734.1_1991273-1991362     GGAAG.C.GU.UUCG.U.C.A.C.CGGUGUGGCGCCUGGACUUCAAAUCCA.G..UGGGCGGC.UG..CC...AAGUCGCCGGUAGGUUCGACUCCUAUACGCUUCC
CP002629.1_685329-685239       GGAAG.U.GC.AAGG.C.U.CaC.UGGUGGGGCCCCCGGACUUCAAAUCCG.G..UGUAUCGU.CG..CG...AGGCGAUGGGUGGGUUCGAUUCCCAUGCACUUCC
FP565809.1_1515124-1515032     GGGAG.U.AG.AUGG.G.U.G.C.UGGUGUGUCCUCUGGUCUUCAAAACCA.G..UUUGAGGG.GUUAGG..aGCCUCUUAGGUAGGUUCGAUUCCUACAUACUCCC
AGVO01000044.1_28969-28880     CGGAA.GuUG.AUGG.G.G.U.C.UGGUGGCCUCCUCGGUCUUCAAAACCG.A..UGUGAGCC....GAG...AAGGCUUUGGCAGGUUCGAUUCCUGCCUCUUCCG
CP002084.1_1469899-1469991     UGGAG.GcGG.AUAG.G.C.U.C.UGGUGGGUCUCGCGGUCUUCAAAACCG.U..UGGCGGCG.GCGCAA...ACCGUCGCGGGGGGUUCGAUUCCCUCCCCCUCCG
CP000769.1_2231090-2230996     GGCAG.A.GC.GUCC.UaG.G.C.UGGUGCCGGGCCCGGUCUUCAAAACCG.G..UGGAUGGU.GCUGAGa.gGCGCUGUUGGGGGGUUCGAUUCCCCUGCUCUGCC
ACYH01000024.1_30192-30103     UGGAA.GcUG.AUGG.G.A.U.C.UGGUGGUCUUCGCGGUCUUCAAAACCG.U..UGGUUGCA.CA...A...UUCGCAACGGCAGGUUCGAUUCCUGCCUCUUCCG
ACZP01000013.1_796418-796329   UGGAAuG.AG.AUGG.G.G.U.C.UGGUGGCCCUCUUGGUCUUCAAAACCA.A..AGUGAGCC....GCA...CAGGCUUUGGUAGGUUCGAUUCCUGCCUCUUCCG
CP001666.1_3061719-3061627     GGGAG.U.AG.AUAG.G.U.U.C.UGGUGUUCCUGGCGGUCUUCAAAACCG.U..UCUGUCGU.GCUAAG..aCCAUGACGGGUGGGUUCGAUUCCCACAUAUUCCC
ADBS01000002.1_1301629-1301718 UGGAAuG.AG.AUGA.G.G.U.C.UGGUGGCCUUCUCGGUCUUCAAAACCG.A..UGUGAGCA....GUA...UAUGCUUUGGCAGGUUCGAUUCCUGCCUCUUCCG
CP001666.1_3015058-3014966     GGGAG.U.AG.AUAG.G.U.U.C.UGGUGUUCCUGGCGGUCUUCAAAACCG.U..UCUGCCGU.GCUAAG..aCCAUGACGGGUGGGUUCGAUUCCCACAUAUUCCC
ACHM02000001.1_340210-340302   GGGAA.U.UG.AUGG.G.U.G.C.UGGUGUGCCCUGCGGUCUUCAAAACCG.U..CUCAGGUA.GUUAGG..aGCUGCCCGGGUAGGUUCGAUUCCUACCAUUUCCC
CP000386.1_2002700-2002610     CGGAA.U.GC.G.UG.G.G.C.C.UGGUGGCCCGGCCGGUCUUCAAAACCG.G.uUUGCGGCC.GCG.GA...GCGGCCGUGGGUGGUUCGAUUCCCCCGCAUUCCG
AFHT01000069.1_4005-4097       GGGAG.C.GG.AUGG.G.G.CuC.UGGUGUCCCCCCCGGUCUUCAAAACCGuG..CGGGAGGC.GCG.UG...ACGUCUCCGGUGGGUUCGAUUCCCACACGUUCCC
#=GC SS_cons                   (((((.(.((.,,((.(.(.(.(.....))))))((((((.......)))).)...)((((((.((.......)))))))),(((((.......)))))))))))))
#=GC RF                        AAAAA.A.AA.,,DD.D.D.D.D.====DDDDDDCCCCCC==acd==CCCC.C...CVVVVVV.VV=======VVVVVVVV,TTTTT=======TTTTTAAAAAAAA

//
# STOCKHOLM 1.0
#=GF ID archaea

Methanotorris_formicicus_Mc-S-70.atRNAsec.2                  GGCGCAGGGUGCUGGGCUUGGUAGCCCAGGGCGGACUUCAGAUCCGUCGAGUUCCAU.gGGAACUCGGGGUUCGAUUCCCCCCCU.GCGCC
Methanococcus_voltae_A3.atRNAsec.2                           GGCACGGGGUGCUGGACUUGGUAGUUCAGGGCGGACUUCAGAUCCGUCGAGUUCCAU.gGGAAUUCGGGGUUCGAUUCCCCCCCU.AUGCC
Methanococcus_maripaludis_C7.atRNAsec.2                      GGCACGGGGUGCUUAUCUUGGUAGAUGAGGGCGGACUUCAGAUCCGUCGAGUUCCGU.uGGAAUUCGGGGUUCGAUUCCCCCCCU.GCGCC
Methanothermococcus_thermolithotrophicus_DSM_2095.atRNAsec.2 GGCGCGGGGUGCUGGGCUUGGUAGCUCAGGGCGGACUUCAGAUCCGUCGAGUUCCGU.cGGAACUCGGGGUUCGAUUCCCCCCCU.GCGCC
Methanococcus_maripaludis_C5.atRNAsec.2                      GGCACGGGGUGCUUAUCUUGGUAGAUGAGGGCGGACUUCAGAUCCGUCGAGUUCCGU.cGGAAUUCGGGGUUCGAUUCCCCCCCU.GCGCC
Methanococcus_aeolicus_Nankai-3.atRNAsec.4                   GGCACGGGGUGCUGUAUCUGGUGAUACAGGGCGGACUUCAGAUCCGUCAAGUUCGAU..UGAACUCGGGGUUCGAUUCCCCCCCG.GUGCC
Methanocaldococcus_sp_JH146.atRNAsec.3                       GGCGCGGGGUACCGGGCUUGGUAGCCCGGGGCGGACUUCAGAUCCGUCGAGGGCGAA..UGCCCUCGGGGUUCGAUUCCCCCCCU.GCGCC
Methanocaldococcus_infernus_ME.atRNAsec.3                    GGCGCGGGGUACCGGGCUUGGUAGCCCGGGGCGGACUUCAGAUCCGUCGAGGGCGAU..GGCCCUCGGGGUUCGAUUCCCCCCCC.GCGCC
Methanocaldococcus_fervens_AG86.atRNAsec.3                   GGCGCGGGGUACCGGGCUUGGUAGCCCGGGGCGGACUUCAGAUCCGUCGAGGGCGGA..UGCCCUCGGGGUUCGAUUCCCCCCCU.GCGCC
Methanocaldococcus_villosus_KIN24-T80.atRNAsec.2             GGCGCGGGGUACCGGGCUUGGUAGCCCGGGGCGGACUUCAGAUCCGUCGAGGGCAUU..UGCCCUCGGGGUUCGAUUCCCCCCCC.GCGCC
Methanocaldococcus_jannaschii_DSM_2661.atRNAsec.3            GGCGCGGGGUACCGGGCUUGGUAGCCCGGGGCGGACUUCAGAUCCGUCGAGGGCGAG..AGCCCUCGGGGUUCGAUUCCCCCCCU.GCGCC
Methanotorris_igneus_Kol_5.atRNAsec.2                        GGCGCAGGGUACUGGGCUUGGUAGCCCAGGGCGGACUUCAGAUCCGUCGAGUUCCGUugGGAACUCGGGGUUCGAUUCCCCCCCU.GCGCC
Methanocaldococcus_vulcanius_M7.atRNAsec.3                   GGCGCGGGGUGCCGGGCUUGGUAGCCCGGGGCGGACUUCAGAUCCGUCGAGGGCGAG..AGCCCUCGGGGUUCGAUUCCCCCCCU.GCGCC
Methanothermococcus_okinawensis_IH1.atRNAsec.2               GGCGCGGGGUGCUGUGUCUGGUGACACAGGGCGGACUUCAGAUCCGUCAAGUUCGUU..UGAACUCGGGGUUCGAUUCCCCCCCCaGCGCC
Methanopyrus_kandleri_AV19.atRNAsec.2                        GGCCGCCGCCACCGGGG.UGGU.CCCCGGGCCGGACUUCAGAUCCGGCGCGCCCCGAguGGGGCGCGGGGUUCAAUUCCCCGCGG.CGGCC
#=GC SS_cons                                                 (((((((((,,(((((((....)))))))((((((.......))))))(((((((....)))))))((((.......)))))))).)))))
#=GC RF                                                      AAAAAAAAA,,DDDDDDD====DDDDDDDCCCCCC==acd==CCCCCCVVVVVVV====VVVVVVVTTTT=======TTTTAAAA.AAAAA

//
