# Supplementary material for: Computational identification of the selenocysteine tRNA (tRNASec) in genomes
Source: PLoS Comput Biol. 2017 Feb 13;13(2):e1005383. doi: 10.1371/journal.pcbi.1005383 (PMC5330540; doi:10.1371/journal.pcbi.1005383)
Supplement: S1 Table — (CSV) [file pcbi.1005383.s012.csv]

Porphyromonas gingivalis W83	Bacteria
Clostridium thermocellum ATCC 27405	Bacteria
Lactococcus lactis subsp. lactis Il1403	Bacteria
Staphylococcus lugdunensis HKU09-01	Bacteria
Mycoplasma hominis ATCC 23114	Bacteria
Brucella abortus S19	Bacteria
Lactococcus garvieae ATCC 49156	Bacteria
Sulfobacillus acidophilus DSM 10332	Bacteria
Ehrlichia ruminantium str. Welgevonden	Bacteria
Bordetella pertussis Tohama I	Bacteria
Xanthomonas oryzae pv. oryzae KACC 10331	Bacteria
Pasteurella multocida subsp. multocida str. Pm70	Bacteria
Rickettsia rickettsii str. Iowa	Bacteria
Bifidobacterium bifidum S17	Bacteria
Rickettsia canadensis str. McKiel	Bacteria
Bacteroides thetaiotaomicron VPI-5482	Bacteria
Streptococcus dysgalactiae subsp. equisimilis GGS_124	Bacteria
Lactobacillus helveticus DPC 4571	Bacteria
Brucella melitensis bv. 1 str. 16M	Bacteria
Streptococcus mutans UA159	Bacteria
Agrobacterium radiobacter K84	Bacteria
Methylobacterium extorquens PA1	Bacteria
Streptococcus thermophilus CNRZ1066	Bacteria
Propionibacterium acnes KPA171202	Bacteria
Enterococcus faecalis V583	Bacteria
Streptococcus pyogenes M1 GAS	Bacteria
Clostridium difficile 630	Bacteria
Bradyrhizobium japonicum USDA 110	Bacteria
Desulfitobacterium hafniense Y51	Bacteria
Leptospira interrogans serovar Lai str. 56601	Bacteria
Clostridium botulinum A str. ATCC 3502	Bacteria
Vibrio vulnificus CMCP6	Bacteria
Staphylococcus epidermidis RP62A	Bacteria
Rickettsia prowazekii str. Madrid E	Bacteria
Rhodospirillum rubrum ATCC 11170	Bacteria
Amycolatopsis mediterranei U32	Bacteria
Legionella pneumophila subsp. pneumophila str. Philadelphia 1	Bacteria
Corynebacterium jeikeium K411	Bacteria
Bacillus subtilis subsp. subtilis str. 168	Bacteria
Orientia tsutsugamushi str. Boryong	Bacteria
Campylobacter jejuni subsp. jejuni NCTC 11168 = ATCC 700819	Bacteria
Bacillus anthracis str. Ames	Bacteria
Streptococcus gallolyticus UCN34	Bacteria
Yersinia pestis CO92	Bacteria
Brucella abortus bv. 1 str. 9-941	Bacteria
Listeria seeligeri serovar 1/2b str. SLCC3954	Bacteria
Brucella canis ATCC 23365	Bacteria
Streptococcus suis BM407	Bacteria
Xylella fastidiosa 9a5c	Bacteria
Eggerthella lenta DSM 2243	Bacteria
Pseudomonas aeruginosa PAO1	Bacteria
Zymomonas mobilis subsp. mobilis ATCC 10988	Bacteria
Vibrio cholerae O395	Bacteria
Chlorobium phaeobacteroides DSM 266	Bacteria
Staphylococcus aureus subsp. aureus N315	Bacteria
Mycoplasma leachii PG50	Bacteria
Mycoplasma fermentans PG18	Bacteria
Salmonella enterica subsp. enterica serovar Enteritidis str. P125109	Bacteria
Rickettsia slovaca 13-B	Bacteria
Rhodopseudomonas palustris CGA009	Bacteria
Rickettsia massiliae MTU5	Bacteria
Edwardsiella tarda EIB202	Bacteria
Shigella flexneri 2a str. 301	Bacteria
Desulfovibrio vulgaris str. Hildenborough	Bacteria
Bifidobacterium longum NCC2705	Bacteria
Neisseria meningitidis MC58	Bacteria
Shigella sonnei Ss046	Bacteria
Lactobacillus reuteri DSM 20016	Bacteria
Arcobacter butzleri RM4018	Bacteria
Pseudomonas putida KT2440	Bacteria
Streptococcus equi subsp. zooepidemicus MGCS10565	Bacteria
Rhodothermus marinus DSM 4252	Bacteria
Clostridium saccharolyticum WM1	Bacteria
Lactobacillus delbrueckii subsp. bulgaricus ATCC 11842	Bacteria
Agrobacterium fabrum str. C58	Bacteria
Lactobacillus fermentum IFO 3956	Bacteria
Francisella tularensis subsp. tularensis SCHU S4	Bacteria
Rhizobium leguminosarum bv. viciae 3841	Bacteria
Melissococcus plutonius ATCC 35311	Bacteria
Haemophilus influenzae Rd KW20	Bacteria
Leuconostoc mesenteroides subsp. mesenteroides ATCC 8293	Bacteria
Escherichia fergusonii ATCC 35469	Bacteria
Coxiella burnetii RSA 493	Bacteria
Mycoplasma agalactiae PG2	Bacteria
Rickettsia typhi str. Wilmington	Bacteria
Marinobacter aquaeolei VT8	Bacteria
Vibrio fischeri ES114	Bacteria
Chlamydophila pneumoniae CWL029	Bacteria
Leptospira borgpetersenii serovar Hardjo-bovis str. L550	Bacteria
Eubacterium rectale ATCC 33656	Bacteria
Bifidobacterium animalis subsp. lactis AD011	Bacteria
Mycoplasma bovis PG45	Bacteria
Streptococcus agalactiae NEM316	Bacteria
Corynebacterium diphtheriae NCTC 13129	Bacteria
Lactobacillus salivarius UCC118	Bacteria
Listeria innocua Clip11262	Bacteria
Yersinia enterocolitica subsp. enterocolitica 8081	Bacteria
Lactobacillus casei ATCC 334	Bacteria
Mycobacterium bovis AF2122/97	Bacteria
Salinibacter ruber DSM 13855	Bacteria
Mycoplasma gallisepticum str. R(low)	Bacteria
Yersinia pseudotuberculosis IP 32953	Bacteria
Alicycliphilus denitrificans K601	Bacteria
Francisella novicida U112	Bacteria
Stenotrophomonas maltophilia K279a	Bacteria
Clostridium kluyveri DSM 555	Bacteria
Mycoplasma capricolum subsp. capricolum ATCC 27343	Bacteria
Rhizobium etli CFN 42	Bacteria
Cronobacter sakazakii ATCC BAA-894	Bacteria
Mycoplasma mycoides subsp. mycoides SC str. PG1	Bacteria
Escherichia coli str. K-12 substr. MG1655	Bacteria
Bacillus thuringiensis serovar berliner ATCC 10792	Bacteria
Acinetobacter baumannii ATCC 17978	Bacteria
Anaeromyxobacter dehalogenans 2CP-1	Bacteria
Bacillus cereus ATCC 14579	Bacteria
Acidithiobacillus ferrooxidans ATCC 23270	Bacteria
Neisseria gonorrhoeae FA 1090	Bacteria
Mycoplasma hyorhinis MCLD	Bacteria
Burkholderia mallei ATCC 23344	Bacteria
Mycoplasma hyopneumoniae 232	Bacteria
Paenibacillus polymyxa E681	Bacteria
Pseudomonas stutzeri ATCC 17588 = LMG 11199	Bacteria
Staphylococcus pseudintermedius HKU10-03	Bacteria
Xanthomonas campestris pv. campestris str. ATCC 33913	Bacteria
Leptospira biflexa serovar Patoc strain 'Patoc 1 (Ames)'	Bacteria
Sinorhizobium meliloti 1021	Bacteria
Bacteroides fragilis YCH46	Bacteria
Chlamydophila psittaci 6BC	Bacteria
Synechocystis sp. PCC 6803	Bacteria
Pantoea ananatis LMG 20103	Bacteria
Wigglesworthia glossinidia endosymbiont of Glossina brevipalpis	Bacteria
Candidatus Sulcia muelleri GWSS	Bacteria
Thermus thermophilus HB27	Bacteria
Bifidobacterium breve ACS-071-V-Sch8b	Bacteria
Mycobacterium tuberculosis H37Rv	Bacteria
Riemerella anatipestifer ATCC 11845 = DSM 15868	Bacteria
Rhodopirellula baltica SH 1	Bacteria
Lactobacillus johnsonii NCC 533	Bacteria
Tropheryma whipplei str. Twist	Bacteria
Ralstonia solanacearum GMI1000	Bacteria
Pseudomonas mendocina ymp	Bacteria
Enterobacter cloacae subsp. cloacae ATCC 13047	Bacteria
Acetobacter pasteurianus IFO 3283-01	Bacteria
Spirochaeta thermophila DSM 6578	Bacteria
Klebsiella pneumoniae subsp. pneumoniae HS11286	Bacteria
Ralstonia pickettii 12J	Bacteria
Corynebacterium pseudotuberculosis FRC41	Bacteria
Helicobacter pylori 26695	Bacteria
Candidatus Tremblaya princeps PCIT	Bacteria
Finegoldia magna ATCC 53516	Bacteria
Ureaplasma parvum serovar 3 str. ATCC 700970	Bacteria
Erwinia pyrifoliae DSM 12163	Bacteria
Mycobacterium leprae TN	Bacteria
Chlamydophila abortus S26/3	Bacteria
Pseudomonas protegens Pf-5	Bacteria
Lactobacillus amylovorus GRL 1112	Bacteria
Lactobacillus rhamnosus GG	Bacteria
Gardnerella vaginalis 409-05	Bacteria
Rickettsia bellii RML369-C	Bacteria
Salmonella enterica subsp. enterica serovar Typhimurium str. LT2	Bacteria
Streptococcus pneumoniae TIGR4	Bacteria
Streptococcus parauberis KCTC 11537	Bacteria
Burkholderia pseudomallei K96243	Bacteria
Brachybacterium faecium DSM 4810	Bacteria
Geobacter sulfurreducens PCA	Bacteria
Brucella suis 1330	Bacteria
Bacillus megaterium DSM 319	Bacteria
Lactobacillus acidophilus NCFM	Bacteria
Rhodobacter sphaeroides 2.4.1	Bacteria
Erwinia amylovora ATCC 49946	Bacteria
Mycoplasma pneumoniae M129	Bacteria
Escherichia coli O157:H7 str. Sakai	Bacteria
Buchnera aphidicola str. APS (Acyrthosiphon pisum)	Bacteria
Anaplasma marginale str. St. Maries	Bacteria
Burkholderia multivorans ATCC 17616	Bacteria
Fusobacterium nucleatum subsp. nucleatum ATCC 25586	Bacteria
Atopobium parvulum DSM 20469	Bacteria
Streptococcus pneumoniae ST556	Bacteria
Streptococcus parasanguinis ATCC 15912	Bacteria
Ketogulonicigenium vulgare WSH-001	Bacteria
Francisella tularensis subsp. holarctica LVS	Bacteria
Dickeya dadantii 3937	Bacteria
Shewanella putrefaciens CN-32	Bacteria
Aggregatibacter actinomycetemcomitans D11S-1	Bacteria
Paenibacillus mucilaginosus KNP414	Bacteria
Lactobacillus plantarum WCFS1	Bacteria
Cupriavidus necator N-1	Bacteria
Burkholderia ambifaria AMMD	Bacteria
Corynebacterium ulcerans BR-AD22	Bacteria
Gordonia bronchialis DSM 43247	Bacteria
Shigella boydii Sb227	Bacteria
Treponema pallidum subsp. pallidum str. Nichols	Bacteria
Caulobacter crescentus CB15	Bacteria
Shewanella baltica OS155	Bacteria
Chlamydia trachomatis 434/Bu	Bacteria
Bifidobacterium animalis subsp. animalis ATCC 25527	Bacteria
Actinobacillus pleuropneumoniae serovar 5b str. L20	Bacteria
Sinorhizobium fredii NGR234	Bacteria
Clostridium acetobutylicum ATCC 824	Bacteria
Catenulispora acidiphila DSM 44928	Bacteria
Corynebacterium glutamicum ATCC 13032	Bacteria
Chlamydia trachomatis D/UW-3/CX	Bacteria
Mycoplasma suis str. Illinois	Bacteria
Vibrio cholerae O1 biovar El Tor str. N16961	Bacteria
Clostridium perfringens str. 13	Bacteria
Alicyclobacillus acidocaldarius subsp. acidocaldarius DSM 446	Bacteria
Gardnerella vaginalis ATCC 14019	Bacteria
Synechococcus elongatus PCC 6301	Bacteria
Mycoplasma haemofelis str. Langford 1	Bacteria
Listeria monocytogenes EGD-e	Bacteria
Bacillus amyloliquefaciens DSM 7	Bacteria
Bacillus coagulans 2-6	Bacteria
Haemophilus somnus 2336	Bacteria
Prochlorococcus marinus subsp. marinus str. CCMP1375	Bacteria
Geobacillus thermoglucosidasius C56-YS93	Bacteria
Oligotropha carboxidovorans OM5	Bacteria
Borrelia burgdorferi N40	Bacteria
Candidatus Nitrosopelagicus brevis	Archaea
Candidatus Nitrosoarchaeum koreensis MY1	Archaea
halophilic archaeon J07HX64	Archaea
Archaeoglobus sulfaticallidus PM70-1	Archaea
Methanosarcina thermophila CHTI-55	Archaea
Haloarcula hispanica ATCC 33960	Archaea
Aenigmarchaeota archaeon JGI 0000106-F11	Archaea
Acidiplasma sp. MBA-1	Archaea
Methanotorris formicicus Mc-S-70	Archaea
Methanocaldococcus infernus ME	Archaea
Haloarcula argentinensis DSM 12282	Archaea
Candidatus Methanoperedens nitroreducens	Archaea
Methanococcus voltae A3	Archaea
Methanofollis liminatans DSM 4140	Archaea
Halorhabdus utahensis DSM 12940	Archaea
archaeon GW2011_AR19	Archaea
Methanosarcina horonobensis HB-1 = JCM 15518	Archaea
Metallosphaera sedula DSM 5348	Archaea
Haladaptatus cibarius D43	Archaea
Halostagnicola sp. A56	Archaea
Methanosphaerula palustris E1-9c	Archaea
euryarchaeote SCGC AAA261-E04	Archaea
Desulfurococcus amylolyticus Z-533	Archaea
halophilic archaeon J07HB67	Archaea
Halorhabdus tiamatea SARL4B	Archaea
Thaumarchaeota archaeon SAT1	Archaea
Halogeometricum pallidum JCM 14848	Archaea
Methanobrevibacter boviskoreani JH1	Archaea
Natrialba magadii ATCC 43099	Archaea
Methanolacinia paynteri	Archaea
Methanosaeta harundinacea 6Ac	Archaea
Marine group II euryarchaeote SCGC AAA288-C18	Archaea
Methanospirillum hungatei JF-1	Archaea
Methanococcus vannielii SB	Archaea
Methanoregula boonei 6A8	Archaea
Haloarcula japonica DSM 6131	Archaea
Candidatus Iainarchaeum andersonii SCGC AAA011-E11	Archaea
Thaumarchaeota archaeon SCGC AB-179-E04	Archaea
Natronomonas pharaonis DSM 2160	Archaea
Marine Group III euryarchaeote SCGC AAA007-O11	Archaea
Pyrococcus abyssi GE5	Archaea
Thaumarchaeota archaeon N4	Archaea
Sulfolobus tokodaii str. 7	Archaea
archaeon GW2011_AR20	Archaea
Methanohalobium evestigatum Z-7303	Archaea
Halopiger sp. IIH2	Archaea
Palaeococcus ferrophilus DSM 13482	Archaea
Euryarchaeota archaeon SCGC AAA252-I15	Archaea
Halomicrobium mukohataei DSM 12286	Archaea
Pyrolobus fumarii 1A	Archaea
Natrialba aegyptia DSM 13077	Archaea
Halolamina rubra	Archaea
Aenigmarchaeota archaeon SCGC AAA011-F07	Archaea
Archaeoglobus veneficus SNP6	Archaea
Acidilobus saccharovorans 345-15	Archaea
Caldisphaera lagunensis DSM 15908	Archaea
Haloferax elongans ATCC BAA-1513	Archaea
Aigarchaeota archaeon JGI 0000106-J15	Archaea
Methanobacterium paludis	Archaea
Haloquadratum walsbyi C23	Archaea
Methanoculleus bourgensis MS2	Archaea
Methanoregula formicica SMSP	Archaea
Cenarchaeum symbiosum A	Archaea
Methanothermobacter marburgensis str. Marburg	Archaea
Natronomonas moolapensis 8.8.11	Archaea
Halovivax asiaticus JCM 14624	Archaea
Metallosphaera yellowstonensis MK1	Archaea
Haladaptatus paucihalophilus DX253	Archaea
Methanobacterium lacus	Archaea
Ignicoccus hospitalis KIN4/I	Archaea
Methanocorpusculum bavaricum DSM 4179	Archaea
Methanosarcina barkeri 227	Archaea
Candidatus Haloredivivus sp. G17	Archaea
Methanomassiliicoccus luminyensis B10	Archaea
Hyperthermus butylicus DSM 5456	Archaea
Ferroplasma acidarmanus fer1	Archaea
Sulfolobales archaeon AZ1	Archaea
Methanolobus psychrophilus R15	Archaea
Candidatus Nitrososphaera evergladensis SR1	Archaea
Ferroglobus placidus DSM 10642	Archaea
Methanococcoides methylutens MM1	Archaea
Candidatus Halobonum tyrrellensis G22	Archaea
Halococcus salifodinae DSM 8989	Archaea
Vulcanisaeta moutnovskia 768-28	Archaea
Natrialba chahannaoensis JCM 10990	Archaea
Aciduliprofundum boonei T469	Archaea
Archaeoglobus profundus DSM 5631	Archaea
Methanotorris igneus Kol 5	Archaea
halophilic archaeon J07HX5	Archaea
Candidatus Methanomethylophilus alvus Mx1201	Archaea
Palaeococcus pacificus DY20341	Archaea
Methanothermococcus thermolithotrophicus DSM 2095	Archaea
Haloarcula amylolytica JCM 13557	Archaea
Methanolinea tarda NOBI-1	Archaea
Methanohalophilus mahii DSM 5219	Archaea
Halalkalicoccus jeotgali B3	Archaea
Methanoplanus limicola DSM 2279	Archaea
Methanomethylovorans hollandica DSM 15978	Archaea
archaeon GW2011_AR4	Archaea
archaeon GW2011_AR9	Archaea
Methanococcus maripaludis C5	Archaea
archaeon GW2011_AR10	Archaea
archaeon GW2011_AR17	Archaea
Haloarcula vallismortis ATCC 29715	Archaea
archaeon GW2011_AR15	Archaea
archaeon GW2011_AR18	Archaea
Thermococcus barophilus MP	Archaea
Methanosalsum zhilinae DSM 4017	Archaea
Halobellus rufus	Archaea
Nanoarchaeota archaeon SCGC AAA011-D5	Archaea
Thermoplasmatales archaeon SCGC AB-540-F20	Archaea
Euryarchaeota archaeon SCGC AAA287-E17	Archaea
Methanocella arvoryzae MRE50	Archaea
Haloferax alexandrinus JCM 10717	Archaea
Methanocaldococcus vulcanius M7	Archaea
Candidatus Caldiarchaeum subterraneum	Archaea
Natrinema versiforme JCM 10478	Archaea
Salinarchaeum sp. Harcht-Bsk1	Archaea
Thermococcus sibiricus MM 739	Archaea
Thermoplasma acidophilum DSM 1728	Archaea
Haloarcula californiae ATCC 33799	Archaea
Methanobacterium sp. SMA-27	Archaea
Methanocaldococcus villosus KIN24-T80	Archaea
Halorubrum sp. J07HR59	Archaea
Thermoplasma volcanium GSS1	Archaea
Candidatus Methanoplasma termitum	Archaea
Acidianus hospitalis W1	Archaea
Methanobacterium formicicum DSM 3637	Archaea
Candidatus Korarchaeum cryptofilum OPF8	Archaea
Staphylothermus hellenicus DSM 12710	Archaea
Halarchaeum acidiphilum MH1-52-1	Archaea
haloarchaeon 3A1_DGR	Archaea
Methanosaeta thermophila PT	Archaea
Methanothermus fervidus DSM 2088	Archaea
Thermococcus sp. PK	Archaea
Geoglobus acetivorans	Archaea
Sulfolobales archaeon Acd1	Archaea
Candidatus Methanomassiliicoccus intestinalis Issoire-Mx1	Archaea
Sulfolobus solfataricus 98/2	Archaea
Methanopyrus kandleri AV19	Archaea
Thermococcus cleftensis	Archaea
Thermoplasmatales archaeon BRNA1	Archaea
Methanosarcina sp. 1.H.A.2.2	Archaea
Thermococcus paralvinellae	Archaea
Fervidicoccus fontis Kam940	Archaea
Halococcus saccharolyticus DSM 5350	Archaea
Natrialba asiatica DSM 12278	Archaea
Halobiforma lacisalsi AJ5	Archaea
Thermofilum sp. 1807-2	Archaea
halophilic archaeon DL31	Archaea
Halobacterium sp. DL1	Archaea
Aeropyrum camini SY1 = JCM 12091	Archaea
Thaumarchaeota archaeon MY3	Archaea
Thaumarchaeota archaeon MY2	Archaea
Halanaeroarchaeum sulfurireducens	Archaea
Candidatus Nanosalinarum sp. J07AB56	Archaea
Methermicoccus shengliensis DSM 18856	Archaea
Methanocella paludicola SANAE	Archaea
Sulfolobus islandicus HVE10/4	Archaea
Methanosphaera stadtmanae DSM 3091	Archaea
Methanobrevibacter ruminantium M1	Archaea
Methanococcoides burtonii DSM 6242	Archaea
Thermogladius cellulolyticus 1633	Archaea
Methanothermococcus okinawensis IH1	Archaea
Thermosphaera aggregans DSM 11486	Archaea
Halococcus hamelinensis 100A6	Archaea
Halonotius sp. J07HN6	Archaea
Halosimplex carlsbadense 2-9-1	Archaea
Thermofilum pendens Hrk 5	Archaea
Halococcus sediminicola	Archaea
Methanobacterium arcticum	Archaea
Methanobrevibacter arboriphilus ANOR1	Archaea
archaeon GW2011_AR1	Archaea
Thermococcus onnurineus NA1	Archaea
Aciduliprofundum sp. MAR08-339	Archaea
Halostagnicola larsenii XH-48	Archaea
Sulfolobus acidocaldarius DSM 639	Archaea
Halovivax ruber XH-70	Archaea
Methanocaldococcus fervens AG86	Archaea
Halorubrum aidingense JCM 13560	Archaea
Halococcus sp. 197A	Archaea
Ignisphaera aggregans DSM 17230	Archaea
Methanococcoides methylutens	Archaea
Crenarchaeota archaeon SCGC AAA471-B05	Archaea
Metallosphaera cuprina Ar-4	Archaea
Halogranum salarium B-1	Archaea
Halobacterium salinarum R1	Archaea
Methanomicrobium mobile BP	Archaea
Halomicrobium katesii DSM 19301	Archaea
Methanobrevibacter oralis JMR01	Archaea
Methanosarcina acetivorans C2A	Archaea
Archaeoglobus fulgidus DSM 4304	Archaea
Methanosaeta concilii GP6	Archaea
Nanoarchaeota archaeon JGI OTU-1	Archaea
Halogeometricum borinquense DSM 11551	Archaea
Halonotius sp. J07HN4	Archaea
Haloplanus natans DSM 17983	Archaea
Halococcus morrhuae DSM 1307	Archaea
Haloquadratum walsbyi J07HQW2	Archaea
Haloquadratum walsbyi J07HQW1	Archaea
Halapricum salinum	Archaea
Desulfurococcus mobilis DSM 2161	Archaea
Aigarchaeota archaeon SCGC AAA471-D15	Archaea
Methanococcus aeolicus Nankai-3	Archaea
Methanosarcina sp. MTP4	Archaea
Methanolobus tindarius DSM 2278	Archaea
Candidatus Acidianus copahuensis	Archaea
Haloquadratum sp. J07HQX50	Archaea
crenarchaeote SCGC AAA261-C22	Archaea
Candidatus Nitrososphaera gargensis Ga9.2	Archaea
Methanocella conradii HZ254	Archaea
Picrophilus torridus DSM 9790	Archaea
